# Supplementary material for: Miniature spatial transcriptomics for studying parasite-endosymbiont relationships at the micro scale
Source: Nat Commun. 2023 Oct 14;14:6500. doi: 10.1038/s41467-023-42237-y (PMC10576761; doi:10.1038/s41467-023-42237-y)
Supplement: Supplementary file 6 — Supplementary Dataset 3 [file 41467_2023_42237_MOESM6_ESM.xlsx]

## Sheet: A.fxnterm_enrich
Supplementary Data 3. Fixed term enrichment analysis. Fixed term enrichment analysis results showing the genes and processes enriched in each cluster. Significantly overrepresented functional terms for each cluster were identified using a two-sided Fisher's exact test (FDR<0.05). A. All results for Fixed term enrichment analysis.
cluster	term	cluster_occurences	genome_occurences	pval	padj	oddsratio	cluster/genome, %
1	IPR000010: Cystatin domain	2	7	0.00384016	1	28.7291	28.5714
1	IPR000164: Histone H3/CENP-A	1	5	0.0675179	1	17.8496	20
1	IPR000169: Cysteine peptidase, cysteine active site	1	15	0.189264	1	5.09912	6.66667
1	IPR000196: Ribosomal protein L19/L19e	1	1	0.0138812	1	Inf	100
1	IPR000218: Ribosomal protein L14P	1	2	0.027571	1	71.3957	50
1	IPR000231: Ribosomal protein L30e	1	1	0.0138812	1	Inf	100
1	IPR000242: PTP type protein phosphatase	1	40	0.428877	1	1.82696	2.5
1	IPR000266: Ribosomal protein S17/S11	1	1	0.0138812	1	Inf	100
1	IPR000270: PB1 domain	1	4	0.0543868	1	23.7783	25
1	IPR000387: Tyrosine specific protein phosphatases domain	1	54	0.530786	1	1.3426	1.85185
1	IPR000398: Thymidylate synthase	1	1	0.0138812	1	Inf	100
1	IPR000432: DNA mismatch repair protein MutS, C-terminal	1	11	0.142586	1	7.13963	9.09091
1	IPR000440: NADH:ubiquinone/plastoquinone oxidoreductase, chain 3	1	2	0.027571	1	71.3957	50
1	IPR000504: RNA recognition motif domain	4	112	0.0703617	1	2.67499	3.57143
1	IPR000552: Ribosomal protein L44e	1	1	0.0138812	1	Inf	100
1	IPR000569: HECT domain	1	10	0.130505	1	7.9349	10
1	IPR000571: Zinc finger, CCCH-type	2	32	0.0724228	1	4.78453	6.25
1	IPR000608: Ubiquitin-conjugating enzyme E2	1	26	0.305013	1	2.85335	3.84615
1	IPR000626: Ubiquitin-like domain	3	24	0.00428508	1	10.329	12.5
1	IPR000630: Ribosomal protein S8	1	1	0.0138812	1	Inf	100
1	IPR000651: Ras-like guanine nucleotide exchange factor, N-terminal	1	6	0.0804678	1	14.2866	16.6667
1	IPR000668: Peptidase C1A, papain C-terminal	2	25	0.0466226	1	6.244	8
1	IPR000741: Fructose-bisphosphate aldolase, class-I	1	2	0.027571	1	71.3957	50
1	IPR000851: Ribosomal protein S5	1	5	0.0675179	1	17.8496	20
1	IPR000883: Cytochrome c oxidase subunit I	1	2	0.027571	1	71.3957	50
1	IPR000915: 60S ribosomal protein L6E	1	1	0.0138812	1	Inf	100
1	IPR000971: Globin	1	14	0.177837	1	5.49289	7.14286
1	IPR000996: Clathrin light chain	1	1	0.0138812	1	Inf	100
1	IPR001163: LSM domain, eukaryotic/archaea-type	3	19	0.00215822	0.729479	13.5576	15.7895
1	IPR001179: FKBP-type peptidyl-prolyl cis-trans isomerase domain	1	6	0.0804678	1	14.2866	16.6667
1	IPR001197: Ribosomal protein L10e	1	2	0.027571	1	71.3957	50
1	IPR001270: ClpA/B family	1	1	0.0138812	1	Inf	100
1	IPR001304: C-type lectin-like	1	17	0.211648	1	4.46163	5.88235
1	IPR001313: Pumilio RNA-binding repeat	1	5	0.0675179	1	17.8496	20
1	IPR001326: Translation elongation factor EF1B, beta/delta chains, conserved site	1	2	0.027571	1	71.3957	50
1	IPR001370: BIR repeat	1	2	0.027571	1	71.3957	50
1	IPR001380: Ribosomal protein L13e	1	1	0.0138812	1	Inf	100
1	IPR001466: Beta-lactamase-related	1	6	0.0804678	1	14.2866	16.6667
1	IPR019954: Ubiquitin conserved site	3	5	2.56932e-05	0.00868431	108.245	60
1	IPR001567: Peptidase M3A/M3B catalytic domain	1	2	0.027571	1	71.3957	50
1	IPR001580: Calreticulin/calnexin	1	3	0.041072	1	35.6776	33.3333
1	IPR001609: Myosin head, motor domain	2	17	0.0227111	1	9.57692	11.7647
1	IPR001660: Sterile alpha motif domain	1	18	0.222608	1	4.19872	5.55556
1	IPR001683: Phox homology	1	13	0.16625	1	5.95019	7.69231
1	IPR001750: NADH:quinone oxidoreductase/Mrp antiporter, membrane subunit	1	1	0.0138812	1	Inf	100
1	IPR001770: G-protein, gamma subunit	1	3	0.041072	1	35.6776	33.3333
1	IPR001780: Ribosomal protein L35A	2	2	0.00019143	0.0647033	Inf	100
1	IPR001858: Phosphatidylethanolamine-binding, conserved site	1	1	0.0138812	1	Inf	100
1	IPR001865: Ribosomal protein S2	1	2	0.027571	1	71.3957	50
1	IPR001895: Ras guanine-nucleotide exchange factors catalytic domain	1	8	0.105834	1	10.2038	12.5
1	IPR001951: Histone H4	1	2	0.027571	1	71.3957	50
1	IPR002014: VHS domain	1	3	0.041072	1	35.6776	33.3333
1	IPR002048: EF-hand domain	2	67	0.238243	1	2.20163	2.98507
1	IPR002130: Cyclophilin-type peptidyl-prolyl cis-trans isomerase domain	1	15	0.189264	1	5.09912	6.66667
1	IPR002222: Ribosomal protein S19/S15	1	1	0.0138812	1	Inf	100
1	IPR002344: Lupus La protein	1	1	0.0138812	1	Inf	100
1	IPR002347: Short-chain dehydrogenase/reductase SDR	1	32	0.361066	1	2.29993	3.125
1	IPR002486: Nematode cuticle collagen, N-terminal	1	50	0.50367	1	1.4527	2
1	IPR002557: Chitin binding domain	1	10	0.130505	1	7.9349	10
1	IPR002674: Ribosomal protein L37ae	1	1	0.0138812	1	Inf	100
1	IPR002730: Ribonuclease P/MRP, subunit p29	1	1	0.0138812	1	Inf	100
1	IPR002871: NIF system FeS cluster assembly, NifU, N-terminal	1	4	0.0543868	1	23.7783	25
1	IPR002906: Ribosomal protein S27a	1	1	0.0138812	1	Inf	100
1	IPR002928: Myosin tail	2	7	0.00384016	1	28.7291	28.5714
1	IPR003033: SCP2 sterol-binding domain	1	3	0.041072	1	35.6776	33.3333
1	IPR003034: SAP domain	1	6	0.0804678	1	14.2866	16.6667
1	IPR003422: Cytochrome b-c1 complex, subunit 6	1	1	0.0138812	1	Inf	100
1	IPR003439: ABC transporter-like	1	25	0.295207	1	2.97248	4
1	IPR003582: ShKT domain	3	39	0.0166347	1	6.01708	7.69231
1	IPR003595: Protein-tyrosine phosphatase, catalytic	1	42	0.444681	1	1.73744	2.38095
1	IPR003598: Immunoglobulin subtype 2	2	42	0.115107	1	3.5851	4.7619
1	IPR003599: Immunoglobulin subtype	2	50	0.152734	1	2.98572	4
1	IPR003609: PAN/Apple domain	1	20	0.244077	1	3.75643	5
1	IPR003677: Domain of unknown function DUF148	1	3	0.041072	1	35.6776	33.3333
1	IPR003918: NADH:ubiquinone oxidoreductase	1	1	0.0138812	1	Inf	100
1	IPR003961: Fibronectin type III	2	39	0.101708	1	3.87717	5.12821
1	IPR004000: Actin family	2	12	0.011532	1	14.3754	16.6667
1	IPR004001: Actin, conserved site	2	8	0.0050737	1	23.9633	25
1	IPR004009: Myosin, N-terminal, SH3-like	2	6	0.00276814	0.935632	35.9099	33.3333
1	IPR004038: Ribosomal protein L7Ae/L30e/S12e/Gadd45	1	8	0.105834	1	10.2038	12.5
1	IPR004152: GAT domain	1	1	0.0138812	1	Inf	100
1	IPR004170: WWE domain	1	4	0.0543868	1	23.7783	25
1	IPR004181: Zinc finger, MIZ-type	1	2	0.027571	1	71.3957	50
1	IPR004686: Tricarboxylate/iron carrier	1	3	0.041072	1	35.6776	33.3333
1	IPR004839: Aminotransferase, class I/classII	1	8	0.105834	1	10.2038	12.5
1	IPR004907: ATPase, V1 complex, subunit C	1	2	0.027571	1	71.3957	50
1	IPR004977: Ribosomal protein S25	1	1	0.0138812	1	Inf	100
1	IPR005324: Ribosomal protein S5, C-terminal	1	4	0.0543868	1	23.7783	25
1	IPR005485: Ribosomal protein L5 eukaryotic/L18 archaeal	1	1	0.0138812	1	Inf	100
1	IPR005568: Ribosomal protein L6, N-terminal	1	1	0.0138812	1	Inf	100
1	IPR005707: Ribosomal protein S2, eukaryotic/archaeal	1	1	0.0138812	1	Inf	100
1	IPR005711: Ribosomal protein S5, eukaryotic/archaeal	1	2	0.027571	1	71.3957	50
1	IPR005713: Ribosomal protein S19A/S15e	1	1	0.0138812	1	Inf	100
1	IPR005746: Thioredoxin	1	1	0.0138812	1	Inf	100
1	IPR005804: Fatty acid desaturase domain	1	4	0.0543868	1	23.7783	25
1	IPR006110: RNA polymerase, subunit omega/K/RPB6	1	1	0.0138812	1	Inf	100
1	IPR006111: Archaeal RpoK/eukaryotic RPB6 RNA polymerase subunit	1	1	0.0138812	1	Inf	100
1	IPR006630: La-type HTH domain	1	3	0.041072	1	35.6776	33.3333
1	IPR006676: tRNA-splicing endonuclease	1	2	0.027571	1	71.3957	50
1	IPR006677: tRNA intron endonuclease, catalytic domain-like	1	2	0.027571	1	71.3957	50
1	IPR006822: Coatomer, epsilon subunit	1	1	0.0138812	1	Inf	100
1	IPR007110: Immunoglobulin-like domain	3	61	0.052636	1	3.72797	4.91803
1	IPR007125: Histone H2A/H2B/H3	1	13	0.16625	1	5.95019	7.69231
1	IPR007129: Ubiquinol-cytochrome c chaperone, CBP3	1	1	0.0138812	1	Inf	100
1	IPR007282: NOT2/NOT3/NOT5, C-terminal	1	3	0.041072	1	35.6776	33.3333
1	IPR007284: Ground-like domain	1	17	0.211648	1	4.46163	5.88235
1	IPR007484: Peptidase M28	1	6	0.0804678	1	14.2866	16.6667
1	IPR007513: Uncharacterised protein family SERF, N-terminal	1	2	0.027571	1	71.3957	50
1	IPR007695: DNA mismatch repair protein MutS-like, N-terminal	1	3	0.041072	1	35.6776	33.3333
1	IPR007696: DNA mismatch repair protein MutS, core	1	4	0.0543868	1	23.7783	25
1	IPR007836: Ribosomal protein L41	1	1	0.0138812	1	Inf	100
1	IPR007854: Pre-mRNA polyadenylation factor Fip1 domain	1	1	0.0138812	1	Inf	100
1	IPR007861: DNA mismatch repair protein MutS, clamp	1	3	0.041072	1	35.6776	33.3333
1	IPR007872: DPH-type metal-binding domain	1	1	0.0138812	1	Inf	100
1	IPR008160: Collagen triple helix repeat	2	78	0.294942	1	1.88102	2.5641
1	IPR008632: Nematode fatty acid retinoid binding	1	4	0.0543868	1	23.7783	25
1	IPR008814: Dolichyl-diphosphooligosaccharide--protein glycosyltransferase subunit Swp1	1	1	0.0138812	1	Inf	100
1	IPR008914: Phosphatidylethanolamine-binding protein	1	3	0.041072	1	35.6776	33.3333
1	IPR008937: Ras-like guanine nucleotide exchange factor	1	6	0.0804678	1	14.2866	16.6667
1	IPR008942: ENTH/VHS	1	13	0.16625	1	5.95019	7.69231
1	IPR008989: Myosin S1 fragment, N-terminal	2	10	0.00800694	1	17.9626	20
1	IPR008991: Translation protein SH3-like domain superfamily	1	11	0.142586	1	7.13963	9.09091
1	IPR009000: Translation protein, beta-barrel domain superfamily	2	26	0.0500583	1	5.98341	7.69231
1	IPR009033: Calreticulin/calnexin, P domain superfamily	1	3	0.041072	1	35.6776	33.3333
1	IPR009050: Globin-like superfamily	1	24	0.285263	1	3.10197	4.16667
1	IPR009060: UBA-like superfamily	1	23	0.275181	1	3.24325	4.34783
1	IPR009072: Histone-fold	2	35	0.0846005	1	4.34855	5.71429
1	IPR009169: Calreticulin	1	1	0.0138812	1	Inf	100
1	IPR009622: NADH dehydrogenase [ubiquinone] 1 alpha subcomplex assembly factor 4	1	1	0.0138812	1	Inf	100
1	IPR010309: E3 ubiquitin ligase, domain of unknown function DUF908	1	1	0.0138812	1	Inf	100
1	IPR010314: E3 ubiquitin ligase, domain of unknown function DUF913	1	1	0.0138812	1	Inf	100
1	IPR010448: Torsin	1	1	0.0138812	1	Inf	100
1	IPR010480: Pepsin inhibitor-3-like repeated domain	1	3	0.041072	1	35.6776	33.3333
1	IPR010920: LSM domain superfamily	3	22	0.00332713	1	11.4128	13.6364
1	IPR011016: Zinc finger, RING-CH-type	1	8	0.105834	1	10.2038	12.5
1	IPR011057: Mss4-like superfamily	1	3	0.041072	1	35.6776	33.3333
1	IPR011184: DNA mismatch repair Msh2-type	1	2	0.027571	1	71.3957	50
1	IPR011323: Mss4/translationally controlled tumour-associated TCTP	1	2	0.027571	1	71.3957	50
1	IPR011331: Ribosomal protein L37ae/L37e	1	2	0.027571	1	71.3957	50
1	IPR019956: Ubiquitin domain	3	5	2.56932e-05	0.00868431	108.245	60
1	IPR011339: ISC system FeS cluster assembly, IscU scaffold	1	2	0.027571	1	71.3957	50
1	IPR011856: tRNA endonuclease-like domain superfamily	1	3	0.041072	1	35.6776	33.3333
1	IPR011989: Armadillo-like helical	2	92	0.36612	1	1.58632	2.17391
1	IPR011990: Tetratricopeptide-like helical domain superfamily	2	111	0.668115	1	1.30752	1.8018
1	IPR011992: EF-hand domain pair	2	82	0.315473	1	1.78625	2.43902
1	IPR012292: Globin/Protoglobin	1	25	0.295207	1	2.97248	4
1	IPR012293: RNA polymerase subunit, RPB6/omega	1	1	0.0138812	1	Inf	100
1	IPR012337: Ribonuclease H-like superfamily	1	40	0.428877	1	1.82696	2.5
1	IPR012338: Beta-lactamase/transpeptidase-like	1	9	0.118255	1	8.92645	11.1111
1	IPR012340: Nucleic acid-binding, OB-fold	1	58	0.556429	1	1.24792	1.72414
1	IPR012677: Nucleotide-binding alpha-beta plait domain superfamily	5	127	0.0318192	1	2.97636	3.93701
1	IPR012959: CPL domain	1	1	0.0138812	1	Inf	100
1	IPR013026: Tetratricopeptide repeat-containing domain	1	54	0.530786	1	1.3426	1.85185
1	IPR013098: Immunoglobulin I-set	3	40	0.0178042	1	5.854	7.5
1	IPR013105: Tetratricopeptide repeat 2	1	6	0.0804678	1	14.2866	16.6667
1	IPR013126: Heat shock protein 70 family	1	7	0.0932391	1	11.9052	14.2857
1	IPR013201: Cathepsin propeptide inhibitor domain (I29)	2	17	0.0227111	1	9.57692	11.7647
1	IPR013320: Concanavalin A-like lectin/glucanase domain superfamily	1	49	0.496651	1	1.48309	2.04082
1	IPR013520: Exonuclease, RNase T/DNA polymerase III	1	6	0.0804678	1	14.2866	16.6667
1	IPR013523: Histone acetyltransferase HAT1, C-terminal	1	1	0.0138812	1	Inf	100
1	IPR013730: Fyv7/TAP26	1	1	0.0138812	1	Inf	100
1	IPR013761: Sterile alpha motif/pointed domain superfamily	1	22	0.264957	1	3.39799	4.54545
1	IPR013766: Thioredoxin domain	1	28	0.32422	1	2.64153	3.57143
1	IPR013783: Immunoglobulin-like fold	3	135	0.438506	1	1.62689	2.22222
1	IPR013785: Aldolase-type TIM barrel	1	21	0.254589	1	3.56793	4.7619
1	IPR013810: Ribosomal protein S5, N-terminal	1	5	0.0675179	1	17.8496	20
1	IPR014038: Translation elongation factor EF1B, beta/delta subunit, guanine nucleotide exchange domain	1	2	0.027571	1	71.3957	50
1	IPR014645: Target of Myb protein 1	1	1	0.0138812	1	Inf	100
1	IPR014717: Translation elongation factor EF1B/ribosomal protein S6	1	3	0.041072	1	35.6776	33.3333
1	IPR014721: Ribosomal protein S5 domain 2-type fold, subgroup	1	20	0.244077	1	3.75643	5
1	IPR014722: Ribosomal protein L2, domain 2	1	10	0.130505	1	7.9349	10
1	IPR014886: La protein, RNA-binding domain	1	1	0.0138812	1	Inf	100
1	IPR015157: Translation machinery associated TMA7	1	1	0.0138812	1	Inf	100
1	IPR015404: Sorting nexin Vps5-like, C-terminal	1	2	0.027571	1	71.3957	50
1	IPR015421: Pyridoxal phosphate-dependent transferase, major domain	1	23	0.275181	1	3.24325	4.34783
1	IPR015424: Pyridoxal phosphate-dependent transferase	1	23	0.275181	1	3.24325	4.34783
1	IPR015898: G-protein gamma-like domain	1	5	0.0675179	1	17.8496	20
1	IPR015940: Ubiquitin-associated domain	1	14	0.177837	1	5.49289	7.14286
1	IPR015972: Ribosomal protein L19/L19e, domain 1	1	1	0.0138812	1	Inf	100
1	IPR016130: Protein-tyrosine phosphatase, active site	2	44	0.124276	1	3.41409	4.54545
1	IPR016135: Ubiquitin-conjugating enzyme/RWD-like	1	34	0.378734	1	2.16021	2.94118
1	IPR016151: DNA mismatch repair protein MutS, N-terminal	1	3	0.041072	1	35.6776	33.3333
1	IPR016180: Ribosomal protein L10e/L16	1	3	0.041072	1	35.6776	33.3333
1	IPR016181: Acyl-CoA N-acyltransferase	1	28	0.32422	1	2.64153	3.57143
1	IPR016186: C-type lectin-like/link domain superfamily	1	23	0.275181	1	3.24325	4.34783
1	IPR016187: C-type lectin fold	1	27	0.314683	1	2.7433	3.7037
1	IPR016654: U6 snRNA-associated Sm-like protein LSm2	1	1	0.0138812	1	Inf	100
1	IPR016848: Ribonuclease P/MRP, p29 subunit	1	1	0.0138812	1	Inf	100
1	IPR017378: Torsin 1/2	1	1	0.0138812	1	Inf	100
1	IPR017380: Histone acetyltransferase type B, catalytic subunit	1	1	0.0138812	1	Inf	100
1	IPR017871: ABC transporter, conserved site	1	18	0.222608	1	4.19872	5.55556
1	IPR017937: Thioredoxin, conserved site	1	13	0.16625	1	5.95019	7.69231
1	IPR018073: Proteinase inhibitor I25, cystatin, conserved site	1	3	0.041072	1	35.6776	33.3333
1	IPR018103: Translationally controlled tumour protein, conserved site	1	1	0.0138812	1	Inf	100
1	IPR018105: Translationally controlled tumour protein	1	1	0.0138812	1	Inf	100
1	IPR018124: Calreticulin/calnexin, conserved site	1	3	0.041072	1	35.6776	33.3333
1	IPR018130: Ribosomal protein S2, conserved site	1	1	0.0138812	1	Inf	100
1	IPR018181: Heat shock protein 70, conserved site	1	6	0.0804678	1	14.2866	16.6667
1	IPR018192: Ribosomal protein S5, N-terminal, conserved site	1	1	0.0138812	1	Inf	100
1	IPR018247: EF-Hand 1, calcium-binding site	2	61	0.207534	1	2.42689	3.27869
1	IPR018255: Ribosomal protein L10e, conserved site	1	1	0.0138812	1	Inf	100
1	IPR018256: Ribosomal protein L13e, conserved site	1	1	0.0138812	1	Inf	100
1	IPR018940: Elongation factor 1 beta central acidic region, eukaryote	1	2	0.027571	1	71.3957	50
1	IPR019467: Histone acetyl transferase HAT1 N-terminal	1	1	0.0138812	1	Inf	100
1	IPR019734: Tetratricopeptide repeat	1	50	0.50367	1	1.4527	2
1	IPR019809: Histone H4, conserved site	1	2	0.027571	1	71.3957	50
1	IPR011332: Zinc-binding ribosomal protein	3	6	5.08626e-05	0.0171916	72.298	50
1	GO:0022625: cytosolic large ribosomal subunit	3	7	8.81027e-05	0.00475755	54.1811	42.8571
1	IPR019972: Ribosomal protein L14P, conserved site	1	1	0.0138812	1	Inf	100
1	IPR019979: Ribosomal protein S17, conserved site	1	1	0.0138812	1	Inf	100
1	IPR020422: Dual specificity protein phosphatase domain	1	17	0.211648	1	4.46163	5.88235
1	IPR020568: Ribosomal protein S5 domain 2-type fold	1	31	0.352046	1	2.37674	3.22581
1	IPR020708: DNA-directed RNA polymerase, 14-18kDa subunit, conserved site	1	1	0.0138812	1	Inf	100
1	IPR020892: Cyclophilin-type peptidyl-prolyl cis-trans isomerase, conserved site	1	12	0.1545	1	6.49142	8.33333
1	IPR020902: Actin/actin-like conserved site	2	8	0.0050737	1	23.9633	25
1	IPR020934: Ribosomal protein S19 conserved site	1	1	0.0138812	1	Inf	100
1	IPR020940: Thymidylate synthase, active site	1	1	0.0138812	1	Inf	100
1	IPR021138: 60S ribosomal protein L18a/ L20, eukaryotes	1	1	0.0138812	1	Inf	100
1	IPR021150: Ubiquinol-cytochrome c chaperone/UPF0174	1	1	0.0138812	1	Inf	100
1	IPR022991: Ribosomal protein L30e, conserved site	1	1	0.0138812	1	Inf	100
1	IPR023184: Ubiquinol-cytochrome C reductase hinge domain	1	1	0.0138812	1	Inf	100
1	IPR023451: Thymidylate synthase/dCMP hydroxymethylase domain	1	2	0.027571	1	71.3957	50
1	IPR023534: Rof/RNase P-like	1	1	0.0138812	1	Inf	100
1	IPR023538: Ribonuclease P protein component 1	1	1	0.0138812	1	Inf	100
1	IPR023573: Ribosomal protein 50S-L18Ae/60S-L20/60S-L18A	1	1	0.0138812	1	Inf	100
1	IPR023575: Ribosomal protein S19, superfamily	1	1	0.0138812	1	Inf	100
1	IPR023578: Ras guanine nucleotide exchange factor domain superfamily	1	8	0.105834	1	10.2038	12.5
1	IPR023591: Ribosomal protein S2, flavodoxin-like domain superfamily	1	2	0.027571	1	71.3957	50
1	IPR023616: Cytochrome c oxidase-like, subunit I domain	1	2	0.027571	1	71.3957	50
1	IPR023638: Ribosomal protein L19/L19e conserved site	1	1	0.0138812	1	Inf	100
1	IPR024077: Neurolysin/Thimet oligopeptidase, domain 2	1	2	0.027571	1	71.3957	50
1	IPR024936: Cyclophilin-type peptidyl-prolyl cis-trans isomerase	1	6	0.0804678	1	14.2866	16.6667
1	IPR025527: HUWE1/Rev1, ubiquitin binding region	1	1	0.0138812	1	Inf	100
1	IPR025607: Ribosomal protein L5 eukaryotic/L18 archaeal, C-terminal	1	1	0.0138812	1	Inf	100
1	IPR025660: Cysteine peptidase, histidine active site	1	8	0.105834	1	10.2038	12.5
1	IPR025661: Cysteine peptidase, asparagine active site	1	14	0.177837	1	5.49289	7.14286
1	IPR026846: E3 SUMO-protein ligase Nse2 (Mms21)	1	1	0.0138812	1	Inf	100
1	IPR026939: ZNF706/At2g23090 superfamily	1	2	0.027571	1	71.3957	50
1	IPR027248: Small nuclear ribonucleoprotein Sm D2	1	1	0.0138812	1	Inf	100
1	IPR027267: AH/BAR domain superfamily	1	31	0.352046	1	2.37674	3.22581
1	IPR027401: Myosin IQ motif-containing domain superfamily	2	8	0.0050737	1	23.9633	25
1	IPR027498: Ribosomal protein S2, eukaryotic	1	1	0.0138812	1	Inf	100
1	IPR027534: Ribosomal protein L12/P1/P2 family	1	3	0.041072	1	35.6776	33.3333
1	IPR027707: Troponin T	1	2	0.027571	1	71.3957	50
1	IPR028226: Protein LIN37	1	1	0.0138812	1	Inf	100
1	IPR028333: Ribosomal protein S17, archaeal/eukaryotic	1	1	0.0138812	1	Inf	100
1	IPR028363: DNA-directed RNA polymerase, subunit RPB6	1	1	0.0138812	1	Inf	100
1	IPR028877: 50S ribosomal protein L18Ae/60S ribosomal protein L20 and L18a	1	1	0.0138812	1	Inf	100
1	IPR029000: Cyclophilin-like domain superfamily	1	15	0.189264	1	5.09912	6.66667
1	IPR029021: Protein-tyrosine phosphatase-like	2	67	0.238243	1	2.20163	2.98507
1	IPR029047: Heat shock protein 70kD, peptide-binding domain superfamily	1	5	0.0675179	1	17.8496	20
1	IPR029048: Heat shock protein 70kD, C-terminal domain superfamily	1	6	0.0804678	1	14.2866	16.6667
1	IPR029064: 50S ribosomal protein L30e-like	1	10	0.130505	1	7.9349	10
1	IPR029071: Ubiquitin-like domain superfamily	3	75	0.0860808	1	2.99914	4
1	IPR029153: Chondroitin proteoglycan 4	1	4	0.0543868	1	23.7783	25
1	IPR029768: Fructose-bisphosphate aldolase class-I active site	1	2	0.027571	1	71.3957	50
1	IPR032440: 40S ribosomal protein S11, N-terminal	1	1	0.0138812	1	Inf	100
1	IPR032552: Acin1, RNSP1-SAP18 binding (RSB) motif	1	1	0.0138812	1	Inf	100
1	IPR032642: DNA mismatch repair protein Msh2	1	1	0.0138812	1	Inf	100
1	IPR032781: ABC-transporter extension domain	1	3	0.041072	1	35.6776	33.3333
1	IPR033133: Pumilio homology domain	1	4	0.0543868	1	23.7783	25
1	IPR033935: Ribosomal protein L19, eukaryotic	1	1	0.0138812	1	Inf	100
1	IPR034257: Acinus, RNA recognition motif	1	1	0.0138812	1	Inf	100
1	IPR034737: Translationally controlled tumour protein (TCTP) domain	1	1	0.0138812	1	Inf	100
1	IPR035425: CENP-T/Histone H4, histone fold	1	2	0.027571	1	71.3957	50
1	IPR035810: Phosphatidylethanolamine-binding protein, eukaryotic	1	3	0.041072	1	35.6776	33.3333
1	IPR035970: Ribosomal protein L19/L19e superfamily	1	1	0.0138812	1	Inf	100
1	IPR035979: RNA-binding domain superfamily	5	129	0.0337094	1	2.92782	3.87597
1	IPR035983: HECT, E3 ligase catalytic domain	1	10	0.130505	1	7.9349	10
1	IPR035987: Ribosomal protein S8 superfamily	1	1	0.0138812	1	Inf	100
1	IPR036116: Fibronectin type III superfamily	2	39	0.101708	1	3.87717	5.12821
1	IPR036132: Vacuolar ATP synthase subunit C superfamily	1	2	0.027571	1	71.3957	50
1	IPR036161: RPB6/omega subunit-like superfamily	1	1	0.0138812	1	Inf	100
1	IPR036167: tRNA intron endonuclease, catalytic domain-like superfamily	1	2	0.027571	1	71.3957	50
1	IPR036179: Immunoglobulin-like domain superfamily	3	63	0.0569443	1	3.60251	4.7619
1	IPR036187: DNA mismatch repair protein MutS, core domain superfamily	1	4	0.0543868	1	23.7783	25
1	IPR036219: Translation elongation factor eEF-1beta-like superfamily	1	2	0.027571	1	71.3957	50
1	IPR036284: G-protein gamma-like domain superfamily	1	5	0.0675179	1	17.8496	20
1	IPR036361: SAP domain superfamily	1	8	0.105834	1	10.2038	12.5
1	IPR036397: Ribonuclease H superfamily	1	31	0.352046	1	2.37674	3.22581
1	IPR036508: Chitin binding domain superfamily	1	11	0.142586	1	7.13963	9.09091
1	IPR036527: SCP2 sterol-binding domain superfamily	1	3	0.041072	1	35.6776	33.3333
1	IPR036610: PEBP-like superfamily	1	3	0.041072	1	35.6776	33.3333
1	IPR036671: DPH-type metal-binding domain superfamily	1	2	0.027571	1	71.3957	50
1	IPR036678: MutS, connector domain superfamily	1	5	0.0675179	1	17.8496	20
1	IPR036811: Ubiquinol-cytochrome C reductase hinge domain superfamily	1	1	0.0138812	1	Inf	100
1	IPR036853: Ribosomal protein L14 superfamily	1	2	0.027571	1	71.3957	50
1	IPR036855: Zinc finger, CCCH-type superfamily	2	23	0.040029	1	6.83949	8.69565
1	IPR036871: PX domain superfamily	1	13	0.16625	1	5.95019	7.69231
1	IPR036920: Ribosomal protein L10e/L16 superfamily	1	3	0.041072	1	35.6776	33.3333
1	IPR036926: Thymidylate synthase/dCMP hydroxymethylase superfamily	1	2	0.027571	1	71.3957	50
1	IPR036927: Cytochrome c oxidase-like, subunit I superfamily	1	2	0.027571	1	71.3957	50
1	IPR036961: Kinesin motor domain superfamily	2	30	0.0646543	1	5.12654	6.66667
1	IPR036964: Ras guanine-nucleotide exchange factor catalytic domain superfamily	1	8	0.105834	1	10.2038	12.5
1	IPR036980: Ribonuclease P/MRP, subunit p29 superfamily	1	1	0.0138812	1	Inf	100
1	IPR037113: Histone acetyl transferase 1, N-terminal domain superfamily	1	1	0.0138812	1	Inf	100
1	IPR037197: WWE domain superfamily	1	4	0.0543868	1	23.7783	25
1	IPR037431: RNA exonuclease 4, DEDDh 3'-5' exonuclease domain	1	1	0.0138812	1	Inf	100
1	IPR038077: Troponin domain superfamily	1	5	0.0675179	1	17.8496	20
1	IPR038412: Pepsin inhibitor-3 domain superfamily	1	4	0.0543868	1	23.7783	25
1	IPR038425: GAT domain superfamily	1	1	0.0138812	1	Inf	100
1	IPR038430: NADH:ubiquinone oxidoreductase, subunit 3 superfamily	1	2	0.027571	1	71.3957	50
1	GO:0015935: small ribosomal subunit	3	13	0.000677114	0.0365642	21.6908	23.0769
1	IPR038582: S27a-like superfamily	1	1	0.0138812	1	Inf	100
1	IPR038635: CCR4-NOT complex subunit 2/3/5, N-terminal domain superfamily	1	3	0.041072	1	35.6776	33.3333
1	IPR038661: Ribosomal protein L35A superfamily	2	2	0.00019143	0.0647033	Inf	100
1	IPR038716: Ribosomal protein P1/P2, N-terminal domain	1	3	0.041072	1	35.6776	33.3333
1	IPR038738: Nedd8-like ubiquitin	1	1	0.0138812	1	Inf	100
1	IPR038765: Papain-like cysteine peptidase superfamily	2	75	0.279488	1	1.95883	2.66667
1	IPR039109: Ribosomal protein L30/YlxQ	1	1	0.0138812	1	Inf	100
1	IPR039171: Pre-mRNA-splicing factor Cwc2/Slt11	1	1	0.0138812	1	Inf	100
1	IPR039260: Chondroitin proteoglycan 3	1	1	0.0138812	1	Inf	100
1	IPR039417: Papain-like cysteine endopeptidase	2	20	0.0308823	1	7.98139	10
1	IPR039547: 60S ribosomal protein L19	1	1	0.0138812	1	Inf	100
1	IPR039866: Carboxypeptidase Q	1	1	0.0138812	1	Inf	100
1	IPR040059: Pumilio homologue 3	1	1	0.0138812	1	Inf	100
1	IPR040168: Not2/Not3/Not5	1	3	0.041072	1	35.6776	33.3333
1	IPR041918: HUWE1, UBA domain	1	1	0.0138812	1	Inf	100
1	IPR041997: Ribosomal Protein L6, KOW domain	1	1	0.0138812	1	Inf	100
1	IPR043129: ATPase, nucleotide binding domain	3	30	0.00808987	1	8.02852	10
1	IPR044076: Ribosomal protein P2	1	2	0.027571	1	71.3957	50
1	IPR044189: Exportin 4/7-like	1	3	0.041072	1	35.6776	33.3333
1	IPR044248: Diphthamide biosynthesis protein 3/4-like	1	1	0.0138812	1	Inf	100
1	IPR044399: Myoglobin-like, M family globin domain	1	21	0.254589	1	3.56793	4.7619
1	GO:0000003: reproduction	1	27	0.314683	1	2.7433	3.7037
1	GO:0000028: ribosomal small subunit assembly	1	1	0.0138812	1	Inf	100
1	GO:0000413: protein peptidyl-prolyl isomerization	2	24	0.0432784	1	6.52828	8.33333
1	GO:0000724: double-strand break repair via homologous recombination	1	5	0.0675179	1	17.8496	20
1	GO:0001682: tRNA 5'-leader removal	1	2	0.027571	1	71.3957	50
1	GO:0002182: cytoplasmic translational elongation	1	2	0.027571	1	71.3957	50
1	GO:0006096: glycolytic process	1	24	0.285263	1	3.10197	4.16667
1	GO:0006119: oxidative phosphorylation	1	4	0.0543868	1	23.7783	25
1	GO:0006122: mitochondrial electron transport, ubiquinol to cytochrome c	1	3	0.041072	1	35.6776	33.3333
1	GO:0006231: dTMP biosynthetic process	1	1	0.0138812	1	Inf	100
1	GO:0006281: DNA repair	1	72	1	1	1.00056	1.38889
1	GO:0006298: mismatch repair	1	14	0.177837	1	5.49289	7.14286
1	GO:0006325: chromatin organization	1	20	0.244077	1	3.75643	5
1	GO:0006348: chromatin silencing at telomere	1	1	0.0138812	1	Inf	100
1	GO:0006351: transcription, DNA-templated	1	34	0.378734	1	2.16021	2.94118
1	GO:0006364: rRNA processing	1	47	0.482316	1	1.54786	2.12766
1	GO:0006388: tRNA splicing, via endonucleolytic cleavage and ligation	1	3	0.041072	1	35.6776	33.3333
1	GO:0006396: RNA processing	2	41	0.110591	1	3.67794	4.87805
1	GO:0006397: mRNA processing	3	102	0.168661	1	2.17591	2.94118
1	IPR038479: Transthyretin-like superfamily	5	28	3.66321e-05	0.0123817	15.9223	17.8571
1	GO:0006414: translational elongation	2	22	0.0368776	1	7.18063	9.09091
1	GO:0006457: protein folding	2	44	0.124276	1	3.41409	4.54545
1	GO:0006470: protein dephosphorylation	2	103	0.655472	1	1.41211	1.94175
1	GO:0006486: protein glycosylation	1	60	0.568724	1	1.2054	1.66667
1	GO:0006487: protein N-linked glycosylation	1	6	0.0804678	1	14.2866	16.6667
1	GO:0006508: proteolysis	4	218	0.548899	1	1.33672	1.83486
1	GO:0006636: unsaturated fatty acid biosynthetic process	1	2	0.027571	1	71.3957	50
1	GO:0006662: glycerol ether metabolic process	1	1	0.0138812	1	Inf	100
1	GO:0006865: amino acid transport	1	3	0.041072	1	35.6776	33.3333
1	GO:0006886: intracellular protein transport	3	67	0.0660443	1	3.37649	4.47761
1	GO:0006888: endoplasmic reticulum to Golgi vesicle-mediated transport	1	13	0.16625	1	5.95019	7.69231
1	GO:0006890: retrograde vesicle-mediated transport, Golgi to endoplasmic reticulum	1	4	0.0543868	1	23.7783	25
1	GO:0006937: regulation of muscle contraction	1	10	0.130505	1	7.9349	10
1	GO:0006974: cellular response to DNA damage stimulus	2	55	0.177314	1	2.7028	3.63636
1	GO:0007264: small GTPase mediated signal transduction	1	25	0.295207	1	2.97248	4
1	GO:0007638: mechanosensory behavior	1	7	0.0932391	1	11.9052	14.2857
1	GO:0008033: tRNA processing	1	43	0.45242	1	1.69592	2.32558
1	GO:0008340: determination of adult lifespan	3	61	0.052636	1	3.72797	4.91803
1	GO:0008344: adult locomotory behavior	1	2	0.027571	1	71.3957	50
1	GO:0008380: RNA splicing	2	63	0.21773	1	2.34669	3.1746
1	GO:0009058: biosynthetic process	1	23	0.275181	1	3.24325	4.34783
1	GO:0009060: aerobic respiration	1	2	0.027571	1	71.3957	50
1	GO:0009165: nucleotide biosynthetic process	1	3	0.041072	1	35.6776	33.3333
1	GO:0009408: response to heat	1	12	0.1545	1	6.49142	8.33333
1	GO:0010466: negative regulation of peptidase activity	1	21	0.254589	1	3.56793	4.7619
1	GO:0010468: regulation of gene expression	1	10	0.130505	1	7.9349	10
1	GO:0010629: negative regulation of gene expression	1	12	0.1545	1	6.49142	8.33333
1	GO:0010951: negative regulation of endopeptidase activity	2	45	0.128925	1	3.33439	4.44444
1	GO:0012501: programmed cell death	1	7	0.0932391	1	11.9052	14.2857
1	GO:0015031: protein transport	2	124	0.691088	1	1.16678	1.6129
1	GO:0015671: oxygen transport	1	13	0.16625	1	5.95019	7.69231
1	GO:0016192: vesicle-mediated transport	2	67	0.238243	1	2.20163	2.98507
1	GO:0016226: iron-sulfur cluster assembly	1	13	0.16625	1	5.95019	7.69231
1	GO:0016311: dephosphorylation	2	86	0.335871	1	1.70059	2.32558
1	GO:0016567: protein ubiquitination	1	62	0.58068	1	1.16566	1.6129
1	GO:0016573: histone acetylation	1	13	0.16625	1	5.95019	7.69231
1	GO:0017183: peptidyl-diphthamide biosynthetic process from peptidyl-histidine	1	5	0.0675179	1	17.8496	20
1	GO:0018105: peptidyl-serine phosphorylation	1	12	0.1545	1	6.49142	8.33333
1	GO:0018107: peptidyl-threonine phosphorylation	1	6	0.0804678	1	14.2866	16.6667
1	GO:0022900: electron transport chain	2	34	0.0804748	1	4.48489	5.88235
1	GO:0030421: defecation	1	10	0.130505	1	7.9349	10
1	GO:0030497: fatty acid elongation	1	1	0.0138812	1	Inf	100
1	GO:0030968: endoplasmic reticulum unfolded protein response	1	3	0.041072	1	35.6776	33.3333
1	GO:0031581: hemidesmosome assembly	1	5	0.0675179	1	17.8496	20
1	GO:0032259: methylation	1	72	1	1	1.00056	1.38889
1	GO:0032981: mitochondrial respiratory chain complex I assembly	1	4	0.0543868	1	23.7783	25
1	GO:0035095: behavioral response to nicotine	1	4	0.0543868	1	23.7783	25
1	GO:0035335: peptidyl-tyrosine dephosphorylation	2	61	0.207534	1	2.42689	3.27869
1	GO:0040002: collagen and cuticulin-based cuticle development	1	4	0.0543868	1	23.7783	25
1	GO:0040017: positive regulation of locomotion	1	20	0.244077	1	3.75643	5
1	GO:0042147: retrograde transport, endosome to Golgi	1	10	0.130505	1	7.9349	10
1	GO:0042773: ATP synthesis coupled electron transport	1	3	0.041072	1	35.6776	33.3333
1	GO:0043065: positive regulation of apoptotic process	1	5	0.0675179	1	17.8496	20
1	GO:0043066: negative regulation of apoptotic process	1	6	0.0804678	1	14.2866	16.6667
1	GO:0043518: negative regulation of DNA damage response, signal transduction by p53 class mediator	1	4	0.0543868	1	23.7783	25
1	GO:0045087: innate immune response	1	8	0.105834	1	10.2038	12.5
1	GO:0045454: cell redox homeostasis	1	7	0.0932391	1	11.9052	14.2857
1	GO:0045471: response to ethanol	1	1	0.0138812	1	Inf	100
1	GO:0045989: positive regulation of striated muscle contraction	1	2	0.027571	1	71.3957	50
1	GO:0048208: COPII vesicle coating	1	2	0.027571	1	71.3957	50
1	GO:0048609: multicellular organismal reproductive process	1	3	0.041072	1	35.6776	33.3333
1	GO:0051085: chaperone cofactor-dependent protein refolding	1	1	0.0138812	1	Inf	100
1	GO:0051168: nuclear export	1	5	0.0675179	1	17.8496	20
1	GO:0051169: nuclear transport	1	3	0.041072	1	35.6776	33.3333
1	GO:0051782: negative regulation of cell division	1	1	0.0138812	1	Inf	100
1	GO:0055114: oxidation-reduction process	4	212	0.542508	1	1.37605	1.88679
1	GO:0060298: positive regulation of sarcomere organization	1	7	0.0932391	1	11.9052	14.2857
1	GO:0090305: nucleic acid phosphodiester bond hydrolysis	3	51	0.033627	1	4.50846	5.88235
1	GO:0090386: phagosome maturation involved in apoptotic cell clearance	1	3	0.041072	1	35.6776	33.3333
1	GO:0090387: phagolysosome assembly involved in apoptotic cell clearance	1	3	0.041072	1	35.6776	33.3333
1	GO:0090389: phagosome-lysosome fusion involved in apoptotic cell clearance	1	2	0.027571	1	71.3957	50
1	GO:0090501: RNA phosphodiester bond hydrolysis	2	10	0.00800694	0.848736	17.9626	20
1	GO:0090502: RNA phosphodiester bond hydrolysis, endonucleolytic	2	16	0.020221	1	10.2659	12.5
1	GO:0097194: execution phase of apoptosis	1	2	0.027571	1	71.3957	50
1	GO:1902600: proton transmembrane transport	2	33	0.0764147	1	4.6303	6.06061
1	GO:1903204: negative regulation of oxidative stress-induced neuron death	1	1	0.0138812	1	Inf	100
1	GO:1903539: protein localization to postsynaptic membrane	1	4	0.0543868	1	23.7783	25
1	GO:0000139: Golgi membrane	1	66	0.603614	1	1.09353	1.51515
1	GO:0000781: chromosome, telomeric region	1	4	0.0543868	1	23.7783	25
1	GO:0000786: nucleosome	2	18	0.0253205	1	8.97897	11.1111
1	IPR001534: Transthyretin-like	5	30	5.19415e-05	0.0175562	14.6493	16.6667
1	GO:0005581: collagen trimer	2	56	0.182304	1	2.65253	3.57143
1	GO:0005634: nucleus	13	936	1	1	1.00062	1.38889
1	GO:0005665: RNA polymerase II, core complex	1	3	0.041072	1	35.6776	33.3333
1	GO:0005681: spliceosomal complex	1	42	0.444681	1	1.73744	2.38095
1	GO:0005694: chromosome	1	40	0.428877	1	1.82696	2.5
1	GO:0005737: cytoplasm	9	551	0.573351	1	1.19099	1.63339
1	GO:0005739: mitochondrion	3	183	0.742955	1	1.1877	1.63934
1	GO:0005743: mitochondrial inner membrane	2	80	0.305221	1	1.8325	2.5
1	GO:0005764: lysosome	1	20	0.244077	1	3.75643	5
1	GO:0005769: early endosome	1	12	0.1545	1	6.49142	8.33333
1	GO:0005777: peroxisome	1	13	0.16625	1	5.95019	7.69231
1	GO:0005783: endoplasmic reticulum	4	137	0.123063	1	2.16727	2.91971
1	GO:0005788: endoplasmic reticulum lumen	2	10	0.00800694	0.432375	17.9626	20
1	GO:0005794: Golgi apparatus	2	94	0.376091	1	1.55154	2.12766
1	GO:0005829: cytosol	1	50	0.50367	1	1.4527	2
1	GO:0005834: heterotrimeric G-protein complex	1	3	0.041072	1	35.6776	33.3333
1	GO:0009986: cell surface	5	32	7.1776e-05	0.0038759	13.5602	15.625
1	GO:0005853: eukaryotic translation elongation factor 1 complex	1	2	0.027571	1	71.3957	50
1	GO:0005861: troponin complex	1	5	0.0675179	1	17.8496	20
1	GO:0005905: clathrin-coated pit	1	7	0.0932391	1	11.9052	14.2857
1	GO:0008250: oligosaccharyltransferase complex	1	4	0.0543868	1	23.7783	25
1	GO:0003735: structural constituent of ribosome	20	132	1.22302e-15	1.07626e-13	14.4588	15.1515
1	GO:0005840: ribosome	21	154	2.03448e-15	1.09862e-13	12.8604	13.6364
1	GO:0016459: myosin complex	2	18	0.0253205	1	8.97897	11.1111
1	GO:0017053: transcriptional repressor complex	1	2	0.027571	1	71.3957	50
1	GO:0006412: translation	19	203	4.43184e-11	4.69775e-09	8.24312	9.35961
1	GO:0022627: cytosolic small ribosomal subunit	1	2	0.027571	1	71.3957	50
1	GO:0030015: CCR4-NOT core complex	1	4	0.0543868	1	23.7783	25
1	GO:0030016: myofibril	2	6	0.00276814	0.14948	35.9099	33.3333
1	GO:0030130: clathrin coat of trans-Golgi network vesicle	1	2	0.027571	1	71.3957	50
1	GO:0030132: clathrin coat of coated pit	1	2	0.027571	1	71.3957	50
1	GO:0030532: small nuclear ribonucleoprotein complex	1	1	0.0138812	0.749586	Inf	100
1	GO:0030659: cytoplasmic vesicle membrane	1	4	0.0543868	1	23.7783	25
1	GO:0030677: ribonuclease P complex	1	1	0.0138812	0.749586	Inf	100
1	GO:0030904: retromer complex	1	2	0.027571	1	71.3957	50
1	GO:0030915: Smc5-Smc6 complex	1	5	0.0675179	1	17.8496	20
1	GO:0031410: cytoplasmic vesicle	2	28	0.0571917	1	5.52302	7.14286
1	GO:0031672: A band	1	3	0.041072	1	35.6776	33.3333
1	GO:0031966: mitochondrial membrane	1	10	0.130505	1	7.9349	10
1	GO:0032009: early phagosome	1	2	0.027571	1	71.3957	50
1	GO:0032300: mismatch repair complex	1	3	0.041072	1	35.6776	33.3333
1	GO:0032982: myosin filament	2	7	0.00384016	0.207369	28.7291	28.5714
1	GO:0033180: proton-transporting V-type ATPase, V1 domain	1	5	0.0675179	1	17.8496	20
1	GO:0045335: phagocytic vesicle	1	3	0.041072	1	35.6776	33.3333
1	GO:0070469: respirasome	2	19	0.0280454	1	8.45118	10.5263
1	GO:1990904: ribonucleoprotein complex	2	14	0.0156143	0.843173	11.9776	14.2857
1	GO:0000213: tRNA-intron endonuclease activity	1	2	0.027571	1	71.3957	50
1	GO:0003676: nucleic acid binding	7	321	0.218491	1	1.61196	2.18069
1	GO:0003723: RNA binding	11	318	0.00475277	0.418244	2.66643	3.45912
1	GO:0005576: extracellular region	9	114	2.82733e-05	0.00152676	6.40876	7.89474
1	GO:0003746: translation elongation factor activity	1	19	0.233417	1	3.96527	5.26316
1	GO:0003755: peptidyl-prolyl cis-trans isomerase activity	2	24	0.0432784	1	6.52828	8.33333
1	GO:0003774: motor activity	2	30	0.0646543	1	5.12654	6.66667
1	GO:0003779: actin binding	2	67	0.238243	1	2.20163	2.98507
1	GO:0003899: DNA-directed 5'-3' RNA polymerase activity	1	28	0.32422	1	2.64153	3.57143
1	GO:0004129: cytochrome-c oxidase activity	1	6	0.0804678	1	14.2866	16.6667
1	GO:0004177: aminopeptidase activity	1	11	0.142586	1	7.13963	9.09091
1	GO:0004222: metalloendopeptidase activity	1	51	0.510591	1	1.42352	1.96078
1	GO:0004332: fructose-bisphosphate aldolase activity	1	2	0.027571	1	71.3957	50
1	GO:0004402: histone acetyltransferase activity	1	9	0.118255	1	8.92645	11.1111
1	GO:0004518: nuclease activity	2	33	0.0764147	1	4.6303	6.06061
1	GO:0004519: endonuclease activity	2	22	0.0368776	1	7.18063	9.09091
1	GO:0004526: ribonuclease P activity	1	4	0.0543868	1	23.7783	25
1	GO:0004527: exonuclease activity	1	21	0.254589	1	3.56793	4.7619
1	GO:0004540: ribonuclease activity	1	5	0.0675179	1	17.8496	20
1	GO:0004721: phosphoprotein phosphatase activity	1	35	0.387385	1	2.09646	2.85714
1	GO:0004725: protein tyrosine phosphatase activity	2	61	0.207534	1	2.42689	3.27869
1	GO:0004768: stearoyl-CoA 9-desaturase activity	1	1	0.0138812	1	Inf	100
1	GO:0004799: thymidylate synthase activity	1	1	0.0138812	1	Inf	100
1	GO:0004842: ubiquitin-protein transferase activity	1	25	0.295207	1	2.97248	4
1	GO:0004869: cysteine-type endopeptidase inhibitor activity	2	7	0.00384016	0.337934	28.7291	28.5714
1	GO:0005049: nuclear export signal receptor activity	1	4	0.0543868	1	23.7783	25
1	GO:0005085: guanyl-nucleotide exchange factor activity	1	49	0.496651	1	1.48309	2.04082
1	GO:0005198: structural molecule activity	2	12	0.011532	1	14.3754	16.6667
1	GO:0005344: oxygen carrier activity	1	13	0.16625	1	5.95019	7.69231
1	GO:0005506: iron ion binding	1	24	0.285263	1	3.10197	4.16667
1	GO:0005509: calcium ion binding	3	138	0.443664	1	1.59029	2.17391
1	GO:0005547: phosphatidylinositol-3,4,5-trisphosphate binding	1	3	0.041072	1	35.6776	33.3333
1	GO:0008061: chitin binding	1	14	0.177837	1	5.49289	7.14286
1	GO:0008097: 5S rRNA binding	1	1	0.0138812	1	Inf	100
1	GO:0008121: ubiquinol-cytochrome-c reductase activity	1	4	0.0543868	1	23.7783	25
1	GO:0008137: NADH dehydrogenase (ubiquinone) activity	2	12	0.011532	1	14.3754	16.6667
1	GO:0008138: protein tyrosine/serine/threonine phosphatase activity	1	17	0.211648	1	4.46163	5.88235
1	GO:0008233: peptidase activity	3	138	0.443664	1	1.59029	2.17391
1	GO:0008234: cysteine-type peptidase activity	2	53	0.167404	1	2.80935	3.77358
1	GO:0008235: metalloexopeptidase activity	1	6	0.0804678	1	14.2866	16.6667
1	GO:0008289: lipid binding	1	41	0.436834	1	1.78102	2.43902
1	GO:0008408: 3'-5' exonuclease activity	1	10	0.130505	1	7.9349	10
1	GO:0015035: protein disulfide oxidoreductase activity	1	12	0.1545	1	6.49142	8.33333
1	GO:0015075: ion transmembrane transporter activity	1	3	0.041072	1	35.6776	33.3333
1	GO:0015078: proton transmembrane transporter activity	1	16	0.200534	1	4.75931	6.25
1	GO:0016720: delta12-fatty acid dehydrogenase activity	1	1	0.0138812	1	Inf	100
1	GO:0016746: transferase activity, transferring acyl groups	1	66	0.603614	1	1.09353	1.51515
1	GO:0016791: phosphatase activity	2	77	0.289795	1	1.90626	2.5974
1	GO:0016829: lyase activity	1	46	0.474998	1	1.58241	2.17391
1	GO:0016853: isomerase activity	2	62	0.212626	1	2.38597	3.22581
1	GO:0016887: ATPase activity	2	91	0.361113	1	1.6043	2.1978
1	GO:0016918: retinal binding	1	4	0.0543868	1	23.7783	25
1	GO:0019789: SUMO transferase activity	1	5	0.0675179	1	17.8496	20
1	GO:0019825: oxygen binding	1	25	0.295207	1	2.97248	4
1	GO:0019828: aspartic-type endopeptidase inhibitor activity	1	1	0.0138812	1	Inf	100
1	GO:0019841: retinol binding	1	4	0.0543868	1	23.7783	25
1	GO:0019901: protein kinase binding	1	17	0.211648	1	4.46163	5.88235
1	GO:0020037: heme binding	2	52	0.162486	1	2.86579	3.84615
1	GO:0030170: pyridoxal phosphate binding	1	21	0.254589	1	3.56793	4.7619
1	GO:0030414: peptidase inhibitor activity	1	23	0.275181	1	3.24325	4.34783
1	GO:0030983: mismatched DNA binding	1	14	0.177837	1	5.49289	7.14286
1	GO:0031681: G-protein beta-subunit binding	1	3	0.041072	1	35.6776	33.3333
1	GO:0035091: phosphatidylinositol binding	1	14	0.177837	1	5.49289	7.14286
1	GO:0042302: structural constituent of cuticle	1	50	0.50367	1	1.4527	2
1	GO:0042393: histone binding	1	3	0.041072	1	35.6776	33.3333
1	GO:0042626: ATPase-coupled transmembrane transporter activity	1	28	0.32422	1	2.64153	3.57143
1	GO:0042802: identical protein binding	2	23	0.040029	1	6.83949	8.69565
1	GO:0043621: protein self-association	1	3	0.041072	1	35.6776	33.3333
1	GO:0046982: protein heterodimerization activity	2	38	0.0973454	1	3.98517	5.26316
1	GO:0051015: actin filament binding	2	24	0.0432784	1	6.52828	8.33333
1	GO:0051082: unfolded protein binding	1	26	0.305013	1	2.85335	3.84615
1	GO:0051536: iron-sulfur cluster binding	1	35	0.387385	1	2.09646	2.85714
1	GO:0051879: Hsp90 protein binding	1	4	0.0543868	1	23.7783	25
1	GO:0070573: metallodipeptidase activity	1	1	0.0138812	1	Inf	100
2	IPR000010: Cystatin domain	2	7	0.00806725	1	19.4322	28.5714
2	IPR000164: Histone H3/CENP-A	1	5	0.0975539	1	12.0951	20
2	IPR000169: Cysteine peptidase, cysteine active site	1	15	0.265145	1	3.45476	6.66667
2	IPR000194: ATPase, F1/V1/A1 complex, alpha/beta subunit, nucleotide-binding domain	1	4	0.0788324	1	16.1283	25
2	IPR000196: Ribosomal protein L19/L19e	1	1	0.0203162	1	Inf	100
2	IPR000217: Tubulin	1	12	0.218415	1	4.39782	8.33333
2	IPR000218: Ribosomal protein L14P	1	2	0.0402215	1	48.3301	50
2	IPR000231: Ribosomal protein L30e	1	1	0.0203162	1	Inf	100
2	IPR000243: Peptidase T1A, proteasome beta-subunit	1	3	0.0597242	1	24.1748	33.3333
2	IPR000266: Ribosomal protein S17/S11	1	1	0.0203162	1	Inf	100
2	IPR000424: Primosome PriB/single-strand DNA-binding	1	2	0.0402215	1	48.3301	50
2	IPR000433: Zinc finger, ZZ-type	1	5	0.0975539	1	12.0951	20
2	IPR000504: RNA recognition motif domain	4	112	0.292556	1	1.80029	3.57143
2	IPR000542: Acyltransferase ChoActase/COT/CPT	1	4	0.0788324	1	16.1283	25
2	IPR000552: Ribosomal protein L44e	1	1	0.0203162	1	Inf	100
2	IPR000558: Histone H2B	1	3	0.0597242	1	24.1748	33.3333
2	IPR000580: TSC-22 / Dip / Bun	1	2	0.0402215	1	48.3301	50
2	IPR000608: Ubiquitin-conjugating enzyme E2	1	26	0.41391	1	1.93294	3.84615
2	IPR000626: Ubiquitin-like domain	3	24	0.0122217	1	6.96607	12.5
2	IPR000630: Ribosomal protein S8	1	1	0.0203162	1	Inf	100
2	IPR000668: Peptidase C1A, papain C-terminal	3	25	0.0136838	1	6.64928	12
2	IPR000717: Proteasome component (PCI) domain	1	19	0.323153	1	2.68612	5.26316
2	IPR000741: Fructose-bisphosphate aldolase, class-I	1	2	0.0402215	1	48.3301	50
2	IPR000760: Inositol monophosphatase-like	1	3	0.0597242	1	24.1748	33.3333
2	IPR000795: Translational (tr)-type GTP-binding domain	1	18	0.309093	1	2.84442	5.55556
2	IPR000819: Peptidase M17, leucyl aminopeptidase, C-terminal	2	5	0.00394618	1	32.3944	40
2	IPR000851: Ribosomal protein S5	1	5	0.0975539	1	12.0951	20
2	IPR000866: Alkyl hydroperoxide reductase subunit C/ Thiol specific antioxidant	1	5	0.0975539	1	12.0951	20
2	IPR000872: Tafazzin	1	1	0.0203162	1	Inf	100
2	IPR000873: AMP-dependent synthetase/ligase	1	18	0.309093	1	2.84442	5.55556
2	IPR000888: dTDP-4-dehydrorhamnose 3,5-epimerase-related	1	1	0.0203162	1	Inf	100
2	IPR000889: Glutathione peroxidase	1	3	0.0597242	1	24.1748	33.3333
2	IPR000915: 60S ribosomal protein L6E	1	1	0.0203162	1	Inf	100
2	IPR000994: Peptidase M24	2	7	0.00806725	1	19.4322	28.5714
2	IPR001079: Galectin, carbohydrate recognition domain	1	7	0.133868	1	8.06478	14.2857
2	IPR001128: Cytochrome P450	1	6	0.115897	1	9.67787	16.6667
2	IPR001163: LSM domain, eukaryotic/archaea-type	2	19	0.0560149	1	5.71355	10.5263
2	IPR001197: Ribosomal protein L10e	1	2	0.0402215	1	48.3301	50
2	IPR001236: Lactate/malate dehydrogenase, N-terminal	1	3	0.0597242	1	24.1748	33.3333
2	IPR001305: Heat shock protein DnaJ, cysteine-rich domain	1	3	0.0597242	1	24.1748	33.3333
2	IPR001313: Pumilio RNA-binding repeat	2	5	0.00394618	1	32.3944	40
2	IPR001353: Proteasome, subunit alpha/beta	1	14	0.249886	1	3.72109	7.14286
2	IPR001372: Dynein light chain, type 1/2	1	5	0.0975539	1	12.0951	20
2	IPR001373: Cullin, N-terminal	1	6	0.115897	1	9.67787	16.6667
2	IPR001377: Ribosomal protein S6e	1	1	0.0203162	1	Inf	100
2	IPR001380: Ribosomal protein L13e	1	1	0.0203162	1	Inf	100
2	IPR001394: Peptidase C19, ubiquitin carboxyl-terminal hydrolase	1	22	0.363646	1	2.30189	4.54545
2	IPR001398: Macrophage migration inhibitory factor	1	2	0.0402215	1	48.3301	50
2	IPR001404: Heat shock protein Hsp90 family	2	3	0.00121621	0.615402	97.2077	66.6667
2	IPR001436: Alpha crystallin/Small heat shock protein, animal type	4	18	0.000405528	0.205197	14.0056	22.2222
2	IPR001464: Annexin	1	4	0.0788324	1	16.1283	25
2	IPR001533: Pterin 4 alpha carbinolamine dehydratase	1	1	0.0203162	1	Inf	100
2	IPR001534: Transthyretin-like	5	30	0.000311408	0.157573	9.83739	16.6667
2	IPR001557: L-lactate/malate dehydrogenase	1	3	0.0597242	1	24.1748	33.3333
2	IPR001567: Peptidase M3A/M3B catalytic domain	1	2	0.0402215	1	48.3301	50
2	IPR001609: Myosin head, motor domain	2	17	0.0457383	1	6.47617	11.7647
2	IPR001611: Leucine-rich repeat	1	49	1	1	1.00464	2.04082
2	IPR001623: DnaJ domain	1	34	0.502887	1	1.46327	2.94118
2	IPR001714: Peptidase M24, methionine aminopeptidase	2	2	0.00041092	0.207925	Inf	100
2	IPR001733: Peptidase S26B	1	1	0.0203162	1	Inf	100
2	IPR001750: NADH:quinone oxidoreductase/Mrp antiporter, membrane subunit	1	1	0.0203162	1	Inf	100
2	IPR001780: Ribosomal protein L35A	2	2	0.00041092	0.207925	Inf	100
2	IPR001796: Dihydrofolate reductase domain	1	1	0.0203162	1	Inf	100
2	IPR001810: F-box domain	1	33	0.492546	1	1.50913	3.0303
2	IPR001854: Ribosomal protein L29/L35	1	1	0.0203162	1	Inf	100
2	IPR001865: Ribosomal protein S2	1	2	0.0402215	1	48.3301	50
2	IPR001901: Protein translocase complex, SecE/Sec61-gamma subunit	1	2	0.0402215	1	48.3301	50
2	IPR001975: Ribosomal protein L40e	1	1	0.0203162	1	Inf	100
2	IPR001978: Troponin	1	3	0.0597242	1	24.1748	33.3333
2	IPR002035: von Willebrand factor, type A	1	22	0.363646	1	2.30189	4.54545
2	IPR002048: EF-hand domain	3	67	0.15514	1	2.27747	4.47761
2	IPR002052: DNA methylase, N-6 adenine-specific, conserved site	1	6	0.115897	1	9.67787	16.6667
2	IPR002059: Cold-shock protein, DNA-binding	1	3	0.0597242	1	24.1748	33.3333
2	IPR002067: Mitochondrial carrier protein	1	11	0.20219	1	4.83738	9.09091
2	IPR002068: Alpha crystallin/Hsp20 domain	4	18	0.000405528	0.205197	14.0056	22.2222
2	IPR002113: ADP/ATP carrier protein, eukaryotic type	1	3	0.0597242	1	24.1748	33.3333
2	IPR002123: Phospholipid/glycerol acyltransferase	1	12	0.218415	1	4.39782	8.33333
2	IPR002130: Cyclophilin-type peptidyl-prolyl cis-trans isomerase domain	1	15	0.265145	1	3.45476	6.66667
2	IPR002194: Chaperonin TCP-1, conserved site	1	8	0.151476	1	6.91212	12.5
2	IPR002222: Ribosomal protein S19/S15	1	1	0.0203162	1	Inf	100
2	IPR002318: Alanine-tRNA ligase, class IIc	1	2	0.0402215	1	48.3301	50
2	IPR002347: Short-chain dehydrogenase/reductase SDR	1	32	0.481991	1	1.55796	3.125
2	IPR002401: Cytochrome P450, E-class, group I	1	6	0.115897	1	9.67787	16.6667
2	IPR002423: Chaperonin Cpn60/TCP-1 family	1	10	0.18563	1	5.37493	10
2	IPR002452: Alpha tubulin	1	7	0.133868	1	8.06478	14.2857
2	IPR002467: Peptidase M24A, methionine aminopeptidase, subfamily 1	1	1	0.0203162	1	Inf	100
2	IPR002468: Peptidase M24A, methionine aminopeptidase, subfamily 2	1	1	0.0203162	1	Inf	100
2	IPR002478: PUA domain	1	4	0.0788324	1	16.1283	25
2	IPR002501: Pseudouridine synthase II, N-terminal	1	2	0.0402215	1	48.3301	50
2	IPR002557: Chitin binding domain	1	10	0.18563	1	5.37493	10
2	IPR002674: Ribosomal protein L37ae	1	1	0.0203162	1	Inf	100
2	IPR002715: Nascent polypeptide-associated complex NAC domain	1	2	0.0402215	1	48.3301	50
2	IPR002842: V-type ATPase subunit E	1	1	0.0203162	1	Inf	100
2	IPR002906: Ribosomal protein S27a	1	1	0.0203162	1	Inf	100
2	IPR002928: Myosin tail	2	7	0.00806725	1	19.4322	28.5714
2	IPR002939: Chaperone DnaJ, C-terminal	1	5	0.0975539	1	12.0951	20
2	IPR003008: Tubulin/FtsZ, GTPase domain	1	12	0.218415	1	4.39782	8.33333
2	IPR003034: SAP domain	1	6	0.115897	1	9.67787	16.6667
2	IPR003082: Glutathione S-transferase, Pi class	1	1	0.0203162	1	Inf	100
2	IPR003156: DHHA1 domain	1	1	0.0203162	1	Inf	100
2	IPR003323: OTU domain	1	8	0.151476	1	6.91212	12.5
2	IPR003422: Cytochrome b-c1 complex, subunit 6	1	1	0.0203162	1	Inf	100
2	IPR003582: ShKT domain	3	39	0.0442497	1	4.05896	7.69231
2	IPR003591: Leucine-rich repeat, typical subtype	1	33	0.492546	1	1.50913	3.0303
2	IPR003593: AAA+ ATPase domain	3	74	0.190261	1	2.05158	4.05405
2	IPR003594: Histidine kinase/HSP90-like ATPase	2	6	0.00584021	1	24.2784	33.3333
2	IPR003598: Immunoglobulin subtype 2	2	42	0.209791	1	2.42356	4.7619
2	IPR003599: Immunoglobulin subtype	2	50	0.2701	1	2.0183	4
2	IPR003677: Domain of unknown function DUF148	1	3	0.0597242	1	24.1748	33.3333
2	IPR003903: Ubiquitin interacting motif	1	4	0.0788324	1	16.1283	25
2	IPR003918: NADH:ubiquinone oxidoreductase	1	1	0.0203162	1	Inf	100
2	IPR003959: ATPase, AAA-type, core	2	36	0.165622	1	2.85284	5.55556
2	IPR003960: ATPase, AAA-type, conserved site	2	23	0.0786471	1	4.62404	8.69565
2	IPR003961: Fibronectin type III	2	39	0.187521	1	2.6208	5.12821
2	IPR004000: Actin family	2	12	0.0237161	1	9.71657	16.6667
2	IPR004001: Actin, conserved site	2	8	0.0106131	1	16.1972	25
2	IPR004009: Myosin, N-terminal, SH3-like	2	6	0.00584021	1	24.2784	33.3333
2	IPR004038: Ribosomal protein L7Ae/L30e/S12e/Gadd45	1	8	0.151476	1	6.91212	12.5
2	IPR004045: Glutathione S-transferase, N-terminal	1	7	0.133868	1	8.06478	14.2857
2	IPR004046: Glutathione S-transferase, C-terminal	1	5	0.0975539	1	12.0951	20
2	IPR004087: K Homology domain	1	24	0.389293	1	2.10137	4.16667
2	IPR004088: K Homology domain, type 1	1	24	0.389293	1	2.10137	4.16667
2	IPR004100: ATPase, F1/V1/A1 complex, alpha/beta subunit, N-terminal domain	1	3	0.0597242	1	24.1748	33.3333
2	IPR004156: Organic anion transporter polypeptide	1	5	0.0975539	1	12.0951	20
2	IPR004161: Translation elongation factor EFTu-like, domain 2	1	10	0.18563	1	5.37493	10
2	IPR004181: Zinc finger, MIZ-type	1	2	0.0402215	1	48.3301	50
2	IPR004192: Cytochrome b-c1 complex subunit Rieske, transmembrane domain	1	2	0.0402215	1	48.3301	50
2	IPR004367: Cyclin, C-terminal domain	1	3	0.0597242	1	24.1748	33.3333
2	IPR004521: Uncharacterised domain CHP00451	1	2	0.0402215	1	48.3301	50
2	IPR004802: tRNA pseudouridine synthase B family	1	1	0.0203162	1	Inf	100
2	IPR004977: Ribosomal protein S25	1	1	0.0203162	1	Inf	100
2	IPR005002: Phosphomannomutase	1	1	0.0203162	1	Inf	100
2	IPR005146: B3/B4 tRNA-binding domain	1	2	0.0402215	1	48.3301	50
2	IPR005324: Ribosomal protein S5, C-terminal	1	4	0.0788324	1	16.1283	25
2	IPR005373: Uncharacterised protein family UPF0183	1	1	0.0203162	1	Inf	100
2	IPR005485: Ribosomal protein L5 eukaryotic/L18 archaeal	1	1	0.0203162	1	Inf	100
2	IPR005522: Inositol polyphosphate kinase	1	3	0.0597242	1	24.1748	33.3333
2	IPR005568: Ribosomal protein L6, N-terminal	1	1	0.0203162	1	Inf	100
2	IPR005680: Ribosomal protein S23, eukaryotic/archaeal	1	2	0.0402215	1	48.3301	50
2	IPR005707: Ribosomal protein S2, eukaryotic/archaeal	1	1	0.0203162	1	Inf	100
2	IPR005711: Ribosomal protein S5, eukaryotic/archaeal	1	2	0.0402215	1	48.3301	50
2	IPR005713: Ribosomal protein S19A/S15e	1	1	0.0203162	1	Inf	100
2	IPR005722: ATP synthase, F1 complex, beta subunit	1	1	0.0203162	1	Inf	100
2	IPR005805: Rieske iron-sulphur protein, C-terminal	1	2	0.0402215	1	48.3301	50
2	IPR005937: 26S proteasome regulatory subunit P45-like	2	7	0.00806725	1	19.4322	28.5714
2	IPR006032: Ribosomal protein S12/S23	1	3	0.0597242	1	24.1748	33.3333
2	IPR006103: Glycoside hydrolase family 2, catalytic domain	1	2	0.0402215	1	48.3301	50
2	IPR006110: RNA polymerase, subunit omega/K/RPB6	1	1	0.0203162	1	Inf	100
2	IPR006111: Archaeal RpoK/eukaryotic RPB6 RNA polymerase subunit	1	1	0.0203162	1	Inf	100
2	IPR006162: Phosphopantetheine attachment site	1	3	0.0597242	1	24.1748	33.3333
2	IPR006214: Bax inhibitor 1-related	1	4	0.0788324	1	16.1283	25
2	IPR006317: Ubiquinol-cytochrome c reductase, iron-sulphur subunit	1	2	0.0402215	1	48.3301	50
2	IPR006379: HAD-superfamily hydrolase, subfamily IIB	1	1	0.0203162	1	Inf	100
2	IPR006591: RNA polymerase archaeal subunit P/eukaryotic subunit RPABC4	1	1	0.0203162	1	Inf	100
2	IPR006644: Dystroglycan-type cadherin-like	1	2	0.0402215	1	48.3301	50
2	IPR006671: Cyclin, N-terminal	1	14	0.249886	1	3.72109	7.14286
2	IPR006804: BCL7	1	1	0.0203162	1	Inf	100
2	IPR007110: Immunoglobulin-like domain	3	61	0.126898	1	2.51445	4.91803
2	IPR007125: Histone H2A/H2B/H3	2	13	0.0276581	1	8.83307	15.3846
2	IPR007129: Ubiquinol-cytochrome c chaperone, CBP3	1	1	0.0203162	1	Inf	100
2	IPR007282: NOT2/NOT3/NOT5, C-terminal	1	3	0.0597242	1	24.1748	33.3333
2	IPR007315: GPI mannosyltransferase 2	1	1	0.0203162	1	Inf	100
2	IPR007317: Golgi to ER traffic protein 4	1	1	0.0203162	1	Inf	100
2	IPR007484: Peptidase M28	1	6	0.115897	1	9.67787	16.6667
2	IPR007726: SS18 family	1	1	0.0203162	1	Inf	100
2	IPR007836: Ribosomal protein L41	1	1	0.0203162	1	Inf	100
2	IPR007854: Pre-mRNA polyadenylation factor Fip1 domain	1	1	0.0203162	1	Inf	100
2	IPR007872: DPH-type metal-binding domain	1	1	0.0203162	1	Inf	100
2	IPR008139: Saposin B type domain	1	6	0.115897	1	9.67787	16.6667
2	IPR008158: Protein translocase SEC61 complex, gamma subunit	1	2	0.0402215	1	48.3301	50
2	IPR008280: Tubulin/FtsZ, C-terminal	1	12	0.218415	1	4.39782	8.33333
2	IPR008532: NFACT, RNA-binding domain	1	2	0.0402215	1	48.3301	50
2	IPR008632: Nematode fatty acid retinoid binding	1	4	0.0788324	1	16.1283	25
2	IPR008698: NADH:ubiquinone oxidoreductase, B18 subunit	1	1	0.0203162	1	Inf	100
2	IPR008814: Dolichyl-diphosphooligosaccharide--protein glycosyltransferase subunit Swp1	1	1	0.0203162	1	Inf	100
2	IPR008905: Eukaryotic translation initiation factor 3 subunit C, N-terminal domain	1	1	0.0203162	1	Inf	100
2	IPR008908: Sarcoglycan alpha/epsilon	1	1	0.0203162	1	Inf	100
2	IPR008971: HSP40/DnaJ peptide-binding	1	5	0.0975539	1	12.0951	20
2	IPR008978: HSP20-like chaperone	4	27	0.0020155	1	8.51756	14.8148
2	IPR008979: Galactose-binding-like domain superfamily	1	24	0.389293	1	2.10137	4.16667
2	IPR008989: Myosin S1 fragment, N-terminal	2	10	0.0166068	1	12.1457	20
2	IPR008991: Translation protein SH3-like domain superfamily	1	11	0.20219	1	4.83738	9.09091
2	IPR009000: Translation protein, beta-barrel domain superfamily	4	26	0.00174437	0.882653	8.90525	15.3846
2	IPR009001: Translation elongation factor EF1A/initiation factor IF2gamma, C-terminal	1	9	0.168728	1	6.04798	11.1111
2	IPR009060: UBA-like superfamily	2	23	0.0786471	1	4.62404	8.69565
2	IPR009071: High mobility group box domain	1	20	0.336928	1	2.54462	5
2	IPR009072: Histone-fold	2	35	0.158428	1	2.93954	5.71429
2	IPR009081: Phosphopantetheine binding ACP domain	1	6	0.115897	1	9.67787	16.6667
2	IPR009779: Translocon-associated protein subunit gamma	1	1	0.0203162	1	Inf	100
2	IPR010080: Thioester reductase-like domain	1	1	0.0203162	1	Inf	100
2	IPR010480: Pepsin inhibitor-3-like repeated domain	1	3	0.0597242	1	24.1748	33.3333
2	IPR010561: Protein LIN-9/Protein ALWAYS EARLY	1	1	0.0203162	1	Inf	100
2	IPR010920: LSM domain superfamily	2	22	0.0727521	1	4.85501	9.09091
2	IPR010987: Glutathione S-transferase, C-terminal-like	1	6	0.115897	1	9.67787	16.6667
2	IPR011001: Saposin-like	1	6	0.115897	1	9.67787	16.6667
2	IPR011051: RmlC-like cupin domain superfamily	1	6	0.115897	1	9.67787	16.6667
2	IPR011057: Mss4-like superfamily	1	3	0.0597242	1	24.1748	33.3333
2	IPR011129: Cold shock domain	1	3	0.0597242	1	24.1748	33.3333
2	IPR011304: L-lactate dehydrogenase	1	1	0.0203162	1	Inf	100
2	IPR011323: Mss4/translationally controlled tumour-associated TCTP	1	2	0.0402215	1	48.3301	50
2	IPR011331: Ribosomal protein L37ae/L37e	1	2	0.0402215	1	48.3301	50
2	IPR011332: Zinc-binding ribosomal protein	4	6	2.40922e-06	0.00121906	98.0977	66.6667
2	IPR011356: Peptidase M17, leucine aminopeptidase/peptidase B	2	3	0.00121621	0.615402	97.2077	66.6667
2	IPR011989: Armadillo-like helical	2	92	0.71114	1	1.07222	2.17391
2	IPR011992: EF-hand domain pair	3	82	0.23254	1	1.84258	3.65854
2	IPR012259: Dihydrofolate reductase	1	1	0.0203162	1	Inf	100
2	IPR012293: RNA polymerase subunit, RPB6/omega	1	1	0.0203162	1	Inf	100
2	IPR012337: Ribonuclease H-like superfamily	1	40	0.560672	1	1.2375	2.5
2	IPR012340: Nucleic acid-binding, OB-fold	4	58	0.0299564	1	3.61824	6.89655
2	IPR012674: Calycin	1	17	0.294742	1	3.02242	5.88235
2	IPR012677: Nucleotide-binding alpha-beta plait domain superfamily	5	127	0.116553	1	1.99872	3.93701
2	IPR012722: T-complex protein 1, zeta subunit	1	1	0.0203162	1	Inf	100
2	IPR012724: Chaperone DnaJ	1	3	0.0597242	1	24.1748	33.3333
2	IPR012947: Threonyl/alanyl tRNA synthetase, SAD	1	3	0.0597242	1	24.1748	33.3333
2	IPR012959: CPL domain	1	1	0.0203162	1	Inf	100
2	IPR012960: Dyskerin-like	1	1	0.0203162	1	Inf	100
2	IPR013098: Immunoglobulin I-set	3	40	0.0471445	1	3.94895	7.5
2	IPR013120: Fatty acyl-coenzyme A reductase, NAD-binding domain	1	2	0.0402215	1	48.3301	50
2	IPR013201: Cathepsin propeptide inhibitor domain (I29)	3	17	0.00455736	1	10.4565	17.6471
2	IPR013320: Concanavalin A-like lectin/glucanase domain superfamily	1	49	1	1	1.00464	2.04082
2	IPR013520: Exonuclease, RNase T/DNA polymerase III	1	6	0.115897	1	9.67787	16.6667
2	IPR013538: Activator of Hsp90 ATPase homologue 1-like	1	1	0.0203162	1	Inf	100
2	IPR013763: Cyclin-like	1	17	0.294742	1	3.02242	5.88235
2	IPR013766: Thioredoxin domain	1	28	0.43754	1	1.78941	3.57143
2	IPR013783: Immunoglobulin-like fold	4	135	0.355878	1	1.48103	2.96296
2	IPR013785: Aldolase-type TIM barrel	1	21	0.350424	1	2.4171	4.7619
2	IPR013810: Ribosomal protein S5, N-terminal	1	5	0.0975539	1	12.0951	20
2	IPR014347: Tautomerase/MIF superfamily	1	2	0.0402215	1	48.3301	50
2	IPR014349: Rieske iron-sulphur protein	1	1	0.0203162	1	Inf	100
2	IPR014401: Ribosomal protein S6, eukaryotic	1	1	0.0203162	1	Inf	100
2	IPR014710: RmlC-like jelly roll fold	1	16	0.280095	1	3.22418	6.25
2	IPR014721: Ribosomal protein S5 domain 2-type fold, subgroup	1	20	0.336928	1	2.54462	5
2	IPR014722: Ribosomal protein L2, domain 2	1	10	0.18563	1	5.37493	10
2	IPR014878: THAP4-like, heme-binding beta-barrel domain	1	7	0.133868	1	8.06478	14.2857
2	IPR015157: Translation machinery associated TMA7	1	1	0.0203162	1	Inf	100
2	IPR015256: Initiation factor eIF2 gamma, C-terminal	1	1	0.0203162	1	Inf	100
2	IPR015310: Activator of Hsp90 ATPase, N-terminal	1	1	0.0203162	1	Inf	100
2	IPR015452: Cyclin B3, G2/mitotic-specific	1	1	0.0203162	1	Inf	100
2	IPR015919: Cadherin-like superfamily	1	14	0.249886	1	3.72109	7.14286
2	IPR015927: Peptidase S24/S26A/S26B/S26C	1	1	0.0203162	1	Inf	100
2	IPR015947: PUA-like superfamily	1	7	0.133868	1	8.06478	14.2857
2	IPR015955: Lactate dehydrogenase/glycoside hydrolase, family 4, C-terminal	1	3	0.0597242	1	24.1748	33.3333
2	IPR015972: Ribosomal protein L19/L19e, domain 1	1	1	0.0203162	1	Inf	100
2	IPR016130: Protein-tyrosine phosphatase, active site	1	44	0.595429	1	1.12197	2.27273
2	IPR016135: Ubiquitin-conjugating enzyme/RWD-like	1	34	0.502887	1	1.46327	2.94118
2	IPR016157: Cullin, conserved site	1	4	0.0788324	1	16.1283	25
2	IPR016158: Cullin homology domain	1	6	0.115897	1	9.67787	16.6667
2	IPR016159: Cullin repeat-like-containing domain superfamily	1	10	0.18563	1	5.37493	10
2	IPR016180: Ribosomal protein L10e/L16	1	3	0.0597242	1	24.1748	33.3333
2	IPR017853: Glycoside hydrolase superfamily	1	29	0.448996	1	1.72537	3.44828
2	IPR017925: Dihydrofolate reductase conserved site	1	1	0.0203162	1	Inf	100
2	IPR017941: Rieske [2Fe-2S] iron-sulphur domain	1	3	0.0597242	1	24.1748	33.3333
2	IPR017972: Cytochrome P450, conserved site	1	6	0.115897	1	9.67787	16.6667
2	IPR017975: Tubulin, conserved site	1	11	0.20219	1	4.83738	9.09091
2	IPR018073: Proteinase inhibitor I25, cystatin, conserved site	1	3	0.0597242	1	24.1748	33.3333
2	IPR018103: Translationally controlled tumour protein, conserved site	1	1	0.0203162	1	Inf	100
2	IPR018105: Translationally controlled tumour protein	1	1	0.0203162	1	Inf	100
2	IPR018108: Mitochondrial substrate/solute carrier	2	25	0.0908599	1	4.22091	8
2	IPR018130: Ribosomal protein S2, conserved site	1	1	0.0203162	1	Inf	100
2	IPR018162: Alanine-tRNA ligase, class IIc, anti-codon-binding domain superfamily	1	2	0.0402215	1	48.3301	50
2	IPR018163: Threonyl/alanyl tRNA synthetase, class II-like, putative editing domain superfamily	1	4	0.0788324	1	16.1283	25
2	IPR018164: Alanyl-tRNA synthetase, class IIc, N-terminal	1	2	0.0402215	1	48.3301	50
2	IPR018165: Alanyl-tRNA synthetase, class IIc, core domain	1	2	0.0402215	1	48.3301	50
2	IPR018192: Ribosomal protein S5, N-terminal, conserved site	1	1	0.0203162	1	Inf	100
2	IPR018200: Ubiquitin specific protease, conserved site	1	19	0.323153	1	2.68612	5.26316
2	IPR018247: EF-Hand 1, calcium-binding site	2	61	0.352623	1	1.64032	3.27869
2	IPR018252: Annexin repeat, conserved site	1	2	0.0402215	1	48.3301	50
2	IPR018253: DnaJ domain, conserved site	1	15	0.265145	1	3.45476	6.66667
2	IPR018254: Ribosomal protein L29, conserved site	1	1	0.0203162	1	Inf	100
2	IPR018255: Ribosomal protein L10e, conserved site	1	1	0.0203162	1	Inf	100
2	IPR018256: Ribosomal protein L13e, conserved site	1	1	0.0203162	1	Inf	100
2	IPR018282: Ribosomal protein S6e, conserved site	1	1	0.0203162	1	Inf	100
2	IPR018316: Tubulin/FtsZ, 2-layer sandwich domain	1	12	0.218415	1	4.39782	8.33333
2	IPR018349: Peptidase M24A, methionine aminopeptidase, subfamily 2, binding site	1	1	0.0203162	1	Inf	100
2	IPR018472: Growth arrest/ DNA-damage-inducible protein-interacting protein 1	1	1	0.0203162	1	Inf	100
2	IPR018502: Annexin repeat	1	4	0.0788324	1	16.1283	25
2	IPR019131: Cortactin-binding protein-2, N-terminal	1	1	0.0203162	1	Inf	100
2	IPR019320: BLOC-1-related complex subunit 8	1	1	0.0203162	1	Inf	100
2	IPR019339: CBF1-interacting co-repressor CIR, N-terminal domain	1	2	0.0402215	1	48.3301	50
2	IPR019369: Protein-lysine N-methyltransferase Efm5/EEF1AKMT1	1	1	0.0203162	1	Inf	100
2	IPR019479: Peroxiredoxin, C-terminal	1	5	0.0975539	1	12.0951	20
2	IPR019559: Cullin protein, neddylation domain	1	5	0.0975539	1	12.0951	20
2	IPR019756: Peptidase S26A, signal peptidase I, serine active site	1	1	0.0203162	1	Inf	100
2	IPR019758: Peptidase S26A, signal peptidase I, conserved site	1	1	0.0203162	1	Inf	100
2	IPR019763: Dynein light chain, type 1/2, conserved site	1	1	0.0203162	1	Inf	100
2	IPR019775: WD40 repeat, conserved site	2	68	0.403518	1	1.46538	2.94118
2	IPR019805: Heat shock protein Hsp90, conserved site	2	2	0.00041092	0.207925	Inf	100
2	IPR019829: Macrophage migration inhibitory factor, conserved site	1	1	0.0203162	1	Inf	100
2	IPR019844: Cold-shock (CSD) domain	1	2	0.0402215	1	48.3301	50
2	IPR019954: Ubiquitin conserved site	3	5	8.02749e-05	0.0406191	73.0364	60
2	IPR019956: Ubiquitin domain	3	5	8.02749e-05	0.0406191	73.0364	60
2	IPR019972: Ribosomal protein L14P, conserved site	1	1	0.0203162	1	Inf	100
2	IPR019979: Ribosomal protein S17, conserved site	1	1	0.0203162	1	Inf	100
2	IPR020003: ATPase, alpha/beta subunit, nucleotide-binding domain, active site	1	4	0.0788324	1	16.1283	25
2	IPR020103: Pseudouridine synthase, catalytic domain superfamily	1	10	0.18563	1	5.37493	10
2	IPR020422: Dual specificity protein phosphatase domain	1	17	0.294742	1	3.02242	5.88235
2	IPR020472: G-protein beta WD-40 repeat	1	37	0.532667	1	1.34099	2.7027
2	IPR020550: Inositol monophosphatase, conserved site	1	3	0.0597242	1	24.1748	33.3333
2	IPR020552: Inositol monophosphatase, lithium-sensitive	1	1	0.0203162	1	Inf	100
2	IPR020568: Ribosomal protein S5 domain 2-type fold	3	31	0.0244737	1	5.22179	9.67742
2	IPR020575: Heat shock protein Hsp90, N-terminal	2	3	0.00121621	0.615402	97.2077	66.6667
2	IPR020583: Inositol monophosphatase, metal-binding site	1	1	0.0203162	1	Inf	100
2	IPR020708: DNA-directed RNA polymerase, 14-18kDa subunit, conserved site	1	1	0.0203162	1	Inf	100
2	IPR020806: Polyketide synthase, phosphopantetheine-binding domain	1	3	0.0597242	1	24.1748	33.3333
2	IPR020825: Phenylalanyl-tRNA synthetase, B3/B4	1	2	0.0402215	1	48.3301	50
2	IPR020845: AMP-binding, conserved site	1	10	0.18563	1	5.37493	10
2	IPR020846: Major facilitator superfamily domain	1	46	0.611767	1	1.07189	2.17391
2	IPR020892: Cyclophilin-type peptidyl-prolyl cis-trans isomerase, conserved site	1	12	0.218415	1	4.39782	8.33333
2	IPR020902: Actin/actin-like conserved site	2	8	0.0106131	1	16.1972	25
2	IPR020904: Short-chain dehydrogenase/reductase, conserved site	1	14	0.249886	1	3.72109	7.14286
2	IPR020934: Ribosomal protein S19 conserved site	1	1	0.0203162	1	Inf	100
2	IPR021138: 60S ribosomal protein L18a/ L20, eukaryotes	1	1	0.0203162	1	Inf	100
2	IPR021150: Ubiquinol-cytochrome c chaperone/UPF0174	1	1	0.0203162	1	Inf	100
2	IPR021846: NFACT protein, C-terminal	1	1	0.0203162	1	Inf	100
2	IPR022383: Lactate/malate dehydrogenase, C-terminal	1	3	0.0597242	1	24.1748	33.3333
2	IPR022991: Ribosomal protein L30e, conserved site	1	1	0.0203162	1	Inf	100
2	IPR023033: Alanine-tRNA ligase, eukaryota/bacteria	1	2	0.0402215	1	48.3301	50
2	IPR023123: Tubulin, C-terminal	1	12	0.218415	1	4.39782	8.33333
2	IPR023184: Ubiquinol-cytochrome C reductase hinge domain	1	1	0.0203162	1	Inf	100
2	IPR023214: HAD superfamily	1	36	0.522943	1	1.37941	2.77778
2	IPR023313: Ubiquitin-conjugating enzyme, active site	1	14	0.249886	1	3.72109	7.14286
2	IPR023333: Proteasome B-type subunit	1	5	0.0975539	1	12.0951	20
2	IPR023391: Protein translocase SecE domain superfamily	1	2	0.0402215	1	48.3301	50
2	IPR023393: START-like domain superfamily	1	13	0.234311	1	4.03116	7.69231
2	IPR023395: Mitochondrial carrier domain superfamily	2	25	0.0908599	1	4.22091	8
2	IPR023573: Ribosomal protein 50S-L18Ae/60S-L20/60S-L18A	1	1	0.0203162	1	Inf	100
2	IPR023575: Ribosomal protein S19, superfamily	1	1	0.0203162	1	Inf	100
2	IPR023591: Ribosomal protein S2, flavodoxin-like domain superfamily	1	2	0.0402215	1	48.3301	50
2	IPR023638: Ribosomal protein L19/L19e conserved site	1	1	0.0203162	1	Inf	100
2	IPR024034: ATPase, F1/V1 complex, beta/alpha subunit, C-terminal	1	2	0.0402215	1	48.3301	50
2	IPR024072: Dihydrofolate reductase-like domain superfamily	1	1	0.0203162	1	Inf	100
2	IPR024077: Neurolysin/Thimet oligopeptidase, domain 2	1	2	0.0402215	1	48.3301	50
2	IPR024135: Ragulator complex protein LAMTOR5	1	1	0.0203162	1	Inf	100
2	IPR024706: Peroxiredoxin, AhpC-type	1	4	0.0788324	1	16.1283	25
2	IPR024936: Cyclophilin-type peptidyl-prolyl cis-trans isomerase	1	6	0.115897	1	9.67787	16.6667
2	IPR025110: AMP-binding enzyme, C-terminal domain	1	10	0.18563	1	5.37493	10
2	IPR025607: Ribosomal protein L5 eukaryotic/L18 archaeal, C-terminal	1	1	0.0203162	1	Inf	100
2	IPR025660: Cysteine peptidase, histidine active site	1	8	0.151476	1	6.91212	12.5
2	IPR025661: Cysteine peptidase, asparagine active site	1	14	0.249886	1	3.72109	7.14286
2	IPR026704: Katanin-interacting protein	1	1	0.0203162	1	Inf	100
2	IPR026846: E3 SUMO-protein ligase Nse2 (Mms21)	1	1	0.0203162	1	Inf	100
2	IPR026939: ZNF706/At2g23090 superfamily	1	2	0.0402215	1	48.3301	50
2	IPR027248: Small nuclear ribonucleoprotein Sm D2	1	1	0.0203162	1	Inf	100
2	IPR027401: Myosin IQ motif-containing domain superfamily	2	8	0.0106131	1	16.1972	25
2	IPR027409: GroEL-like apical domain superfamily	1	10	0.18563	1	5.37493	10
2	IPR027410: TCP-1-like chaperonin intermediate domain superfamily	1	9	0.168728	1	6.04798	11.1111
2	IPR027413: GroEL-like equatorial domain superfamily	1	9	0.168728	1	6.04798	11.1111
2	IPR027498: Ribosomal protein S2, eukaryotic	1	1	0.0203162	1	Inf	100
2	IPR027516: Eukaryotic translation initiation factor 3 subunit C	1	1	0.0203162	1	Inf	100
2	IPR027534: Ribosomal protein L12/P1/P2 family	2	3	0.00121621	0.615402	97.2077	66.6667
2	IPR027707: Troponin T	1	2	0.0402215	1	48.3301	50
2	IPR027859: KATNIP domain	1	1	0.0203162	1	Inf	100
2	IPR028333: Ribosomal protein S17, archaeal/eukaryotic	1	1	0.0203162	1	Inf	100
2	IPR028363: DNA-directed RNA polymerase, subunit RPB6	1	1	0.0203162	1	Inf	100
2	IPR028877: 50S ribosomal protein L18Ae/60S ribosomal protein L20 and L18a	1	1	0.0203162	1	Inf	100
2	IPR028889: Ubiquitin specific protease domain	1	22	0.363646	1	2.30189	4.54545
2	IPR029000: Cyclophilin-like domain superfamily	1	15	0.265145	1	3.45476	6.66667
2	IPR029040: RNA polymerase subunit RPABC4/transcription elongation factor Spt4	1	2	0.0402215	1	48.3301	50
2	IPR029055: Nucleophile aminohydrolases, N-terminal	1	20	0.336928	1	2.54462	5
2	IPR029064: 50S ribosomal protein L30e-like	1	10	0.18563	1	5.37493	10
2	IPR029071: Ubiquitin-like domain superfamily	3	75	0.195437	1	2.02305	4
2	IPR029332: PEHE domain	1	1	0.0203162	1	Inf	100
2	IPR029655: Myosin light chain Mlc1/alkali	1	1	0.0203162	1	Inf	100
2	IPR029759: Glutathione peroxidase active site	1	3	0.0597242	1	24.1748	33.3333
2	IPR029760: Glutathione peroxidase conserved site	1	1	0.0203162	1	Inf	100
2	IPR029768: Fructose-bisphosphate aldolase class-I active site	1	2	0.0402215	1	48.3301	50
2	IPR031119: STAR-domain RNA-binding protein GLD1-like	1	2	0.0402215	1	48.3301	50
2	IPR031615: MYND-like zinc finger	1	1	0.0203162	1	Inf	100
2	IPR032377: STAR protein, homodimerisation region	1	2	0.0402215	1	48.3301	50
2	IPR032440: 40S ribosomal protein S11, N-terminal	1	1	0.0203162	1	Inf	100
2	IPR032476: Carnitine O-palmitoyltransferase, N-terminal	1	1	0.0203162	1	Inf	100
2	IPR032501: Proteasomal ATPase OB C-terminal domain	1	5	0.0975539	1	12.0951	20
2	IPR032552: Acin1, RNSP1-SAP18 binding (RSB) motif	1	1	0.0203162	1	Inf	100
2	IPR032675: Leucine-rich repeat domain superfamily	2	83	0.686319	1	1.19238	2.40964
2	IPR032819: tRNA pseudouridylate synthase B, C-terminal	1	1	0.0203162	1	Inf	100
2	IPR033133: Pumilio homology domain	1	4	0.0788324	1	16.1283	25
2	IPR033381: Ubiquitin-specific peptidase 29	1	1	0.0203162	1	Inf	100
2	IPR033471: DIRP domain	1	1	0.0203162	1	Inf	100
2	IPR033935: Ribosomal protein L19, eukaryotic	1	1	0.0203162	1	Inf	100
2	IPR033942: Inositol monophosphatase	1	1	0.0203162	1	Inf	100
2	IPR034158: SF3B4, RNA recognition motif 1	1	1	0.0203162	1	Inf	100
2	IPR034159: SF3B4, RNA recognition motif 2	1	1	0.0203162	1	Inf	100
2	IPR034257: Acinus, RNA recognition motif	1	1	0.0203162	1	Inf	100
2	IPR034737: Translationally controlled tumour protein (TCTP) domain	1	1	0.0203162	1	Inf	100
2	IPR034884: Mitochondrial cytochrome c oxidase subunit VIc/VIIs	1	1	0.0203162	1	Inf	100
2	IPR035245: 26S Proteasome regulatory subunit 7	1	1	0.0203162	1	Inf	100
2	IPR035263: 26S proteasome regulatory subunit 10B	1	1	0.0203162	1	Inf	100
2	IPR035970: Ribosomal protein L19/L19e superfamily	1	1	0.0203162	1	Inf	100
2	IPR035979: RNA-binding domain superfamily	5	129	0.191997	1	1.96612	3.87597
2	IPR035987: Ribosomal protein S8 superfamily	1	1	0.0203162	1	Inf	100
2	IPR036005: Creatinase/aminopeptidase-like	2	7	0.00806725	1	19.4322	28.5714
2	IPR036047: F-box-like domain superfamily	1	33	0.492546	1	1.50913	3.0303
2	IPR036049: Ribosomal protein L29/L35 superfamily	1	1	0.0203162	1	Inf	100
2	IPR036084: Serine protease inhibitor-like superfamily	1	4	0.0788324	1	16.1283	25
2	IPR036116: Fibronectin type III superfamily	2	39	0.187521	1	2.6208	5.12821
2	IPR036121: ATPase, F1/V1/A1 complex, alpha/beta subunit, N-terminal domain superfamily	1	2	0.0402215	1	48.3301	50
2	IPR036156: Beta-Galactosidase/glucuronidase domain superfamily	1	2	0.0402215	1	48.3301	50
2	IPR036161: RPB6/omega subunit-like superfamily	1	1	0.0203162	1	Inf	100
2	IPR036179: Immunoglobulin-like domain superfamily	3	63	0.136096	1	2.43008	4.7619
2	IPR036249: Thioredoxin-like superfamily	3	75	0.195437	1	2.02305	4
2	IPR036282: Glutathione S-transferase, C-terminal domain superfamily	1	13	0.234311	1	4.03116	7.69231
2	IPR036286: LexA/Signal peptidase-like superfamily	1	3	0.0597242	1	24.1748	33.3333
2	IPR036291: NAD(P)-binding domain superfamily	2	82	0.683651	1	1.2074	2.43902
2	IPR036317: Cullin homology domain superfamily	1	6	0.115897	1	9.67787	16.6667
2	IPR036338: Activator of Hsp90 ATPase, Aha1	1	1	0.0203162	1	Inf	100
2	IPR036361: SAP domain superfamily	1	8	0.151476	1	6.91212	12.5
2	IPR036388: Winged helix-like DNA-binding domain superfamily	2	89	0.702741	1	1.10952	2.24719
2	IPR036390: Winged helix DNA-binding domain superfamily	3	78	0.211164	1	1.94149	3.84615
2	IPR036396: Cytochrome P450 superfamily	1	6	0.115897	1	9.67787	16.6667
2	IPR036397: Ribonuclease H superfamily	1	31	0.471217	1	1.61004	3.22581
2	IPR036410: Heat shock protein DnaJ, cysteine-rich domain superfamily	1	4	0.0788324	1	16.1283	25
2	IPR036412: HAD-like superfamily	1	43	0.587005	1	1.14879	2.32558
2	IPR036428: Pterin 4 alpha carbinolamine dehydratase superfamily	1	1	0.0203162	1	Inf	100
2	IPR036465: von Willebrand factor A-like domain superfamily	1	30	0.46022	1	1.66572	3.33333
2	IPR036508: Chitin binding domain superfamily	1	11	0.20219	1	4.83738	9.09091
2	IPR036525: Tubulin/FtsZ, GTPase domain superfamily	1	16	0.280095	1	3.22418	6.25
2	IPR036612: K Homology domain, type 1 superfamily	1	33	0.492546	1	1.50913	3.0303
2	IPR036671: DPH-type metal-binding domain superfamily	1	2	0.0402215	1	48.3301	50
2	IPR036736: ACP-like superfamily	1	6	0.115897	1	9.67787	16.6667
2	IPR036811: Ubiquinol-cytochrome C reductase hinge domain superfamily	1	1	0.0203162	1	Inf	100
2	IPR036853: Ribosomal protein L14 superfamily	1	2	0.0402215	1	48.3301	50
2	IPR036869: Chaperone J-domain superfamily	1	35	0.513018	1	1.42011	2.85714
2	IPR036890: Histidine kinase/HSP90-like ATPase superfamily	2	9	0.0134641	1	13.8868	22.2222
2	IPR036910: High mobility group box domain superfamily	1	22	0.363646	1	2.30189	4.54545
2	IPR036915: Cyclin-like superfamily	1	20	0.336928	1	2.54462	5
2	IPR036920: Ribosomal protein L10e/L16 superfamily	1	3	0.0597242	1	24.1748	33.3333
2	IPR036922: Rieske [2Fe-2S] iron-sulphur domain superfamily	1	3	0.0597242	1	24.1748	33.3333
2	IPR036961: Kinesin motor domain superfamily	2	30	0.123493	1	3.46597	6.66667
2	IPR037008: Cytochrome bc1 complex subunit Rieske, transmembrane domain superfamily	1	2	0.0402215	1	48.3301	50
2	IPR037103: Tubulin/FtsZ, C-terminal domain superfamily	1	12	0.218415	1	4.39782	8.33333
2	IPR037104: Annexin superfamily	1	4	0.0788324	1	16.1283	25
2	IPR037169: Mitochondrial cytochrome c oxidase subunit VIc/VIIs superfamily	1	1	0.0203162	1	Inf	100
2	IPR037177: Dynein light chain superfamily	1	5	0.0975539	1	12.0951	20
2	IPR037196: HSP90, C-terminal domain	2	3	0.00121621	0.615402	97.2077	66.6667
2	IPR037431: RNA exonuclease 4, DEDDh 3'-5' exonuclease domain	1	1	0.0203162	1	Inf	100
2	IPR037710: Signal peptidase complex catalytic subunit SEC11C	1	1	0.0203162	1	Inf	100
2	IPR038077: Troponin domain superfamily	2	5	0.00394618	1	32.3944	40
2	IPR038187: NAC A/B domain superfamily	1	2	0.0402215	1	48.3301	50
2	IPR038286: Inositol polyphosphate kinase superfamily	1	3	0.0597242	1	24.1748	33.3333
2	IPR038412: Pepsin inhibitor-3 domain superfamily	2	4	0.00239982	1	48.546	50
2	IPR038479: Transthyretin-like superfamily	5	28	0.000221981	0.112323	10.6946	17.8571
2	IPR038495: V-type ATPase subunit E, C-terminal domain superfamily	1	1	0.0203162	1	Inf	100
2	IPR038582: S27a-like superfamily	1	1	0.0203162	1	Inf	100
2	IPR038587: Ribosomal protein L40e superfamily	1	1	0.0203162	1	Inf	100
2	IPR038635: CCR4-NOT complex subunit 2/3/5, N-terminal domain superfamily	1	3	0.0597242	1	24.1748	33.3333
2	IPR038661: Ribosomal protein L35A superfamily	2	2	0.00041092	0.207925	Inf	100
2	IPR038716: Ribosomal protein P1/P2, N-terminal domain	2	3	0.00121621	0.615402	97.2077	66.6667
2	IPR038765: Papain-like cysteine peptidase superfamily	4	75	0.0660443	1	2.74792	5.33333
2	IPR039109: Ribosomal protein L30/YlxQ	1	1	0.0203162	1	Inf	100
2	IPR039156: UPF0183/Protein broad-minded	1	1	0.0203162	1	Inf	100
2	IPR039361: Cyclin	1	5	0.0975539	1	12.0951	20
2	IPR039417: Papain-like cysteine endopeptidase	3	20	0.00730571	1	8.60794	15
2	IPR039547: 60S ribosomal protein L19	1	1	0.0203162	1	Inf	100
2	IPR039551: Choline/carnitine acyltransferase domain	1	4	0.0788324	1	16.1283	25
2	IPR039747: DNA-directed RNA polymerases I, II, and III subunit RPABC4	1	1	0.0203162	1	Inf	100
2	IPR039866: Carboxypeptidase Q	1	1	0.0203162	1	Inf	100
2	IPR039875: Leukocyte receptor cluster member 1-like	1	1	0.0203162	1	Inf	100
2	IPR039981: Activator of 90kDa heat shock protein ATPase-like	1	1	0.0203162	1	Inf	100
2	IPR040000: Nucleolar protein 9	1	1	0.0203162	1	Inf	100
2	IPR040059: Pumilio homologue 3	1	1	0.0203162	1	Inf	100
2	IPR040079: Glutathione Transferase family	1	5	0.0975539	1	12.0951	20
2	IPR040168: Not2/Not3/Not5	1	3	0.0597242	1	24.1748	33.3333
2	IPR041105: TAR DNA-binding protein 43, N-terminal	1	5	0.0975539	1	12.0951	20
2	IPR041370: Methyltransferase EEF1AKMT1/ZCCHC4	1	2	0.0402215	1	48.3301	50
2	IPR041417: Probable aminopeptidase NPEPL1, N-terminal	1	1	0.0203162	1	Inf	100
2	IPR041569: AAA ATPase, AAA+ lid domain	2	19	0.0560149	1	5.71355	10.5263
2	IPR041625: Beta-mannosidase, Ig-fold domain	1	1	0.0203162	1	Inf	100
2	IPR041997: Ribosomal Protein L6, KOW domain	1	1	0.0203162	1	Inf	100
2	IPR042099: AMP-dependent synthetase-like superfamily	1	18	0.309093	1	2.84442	5.55556
2	IPR042231: Choline/Carnitine o-acyltransferase, domain 2	1	4	0.0788324	1	16.1283	25
2	IPR042232: Choline/Carnitine o-acyltransferase, domain 1	1	4	0.0788324	1	16.1283	25
2	IPR043035: Growth arrest and DNA damage-inducible proteins-interacting protein 1 domain superfamily	1	1	0.0203162	1	Inf	100
2	IPR043129: ATPase, nucleotide binding domain	2	30	0.123493	1	3.46597	6.66667
2	IPR043145: Zinc finger, ZZ-type superfamily	1	5	0.0975539	1	12.0951	20
2	IPR043169: Phosphomannomutase, cap domain	1	1	0.0203162	1	Inf	100
2	IPR044034: Nascent polypeptide-associated complex subunit alpha-like, UBA domain	1	2	0.0402215	1	48.3301	50
2	IPR044076: Ribosomal protein P2	2	2	0.00041092	0.207925	Inf	100
2	IPR044127: Initiation factor eIF2 gamma, domain 2	1	1	0.0203162	1	Inf	100
2	IPR044128: Initiation factor eIF2 gamma, GTP-binding domain	1	1	0.0203162	1	Inf	100
2	IPR044156: Galectin-like	1	7	0.133868	1	8.06478	14.2857
2	IPR044248: Diphthamide biosynthesis protein 3/4-like	1	1	0.0203162	1	Inf	100
2	IPR044677: Mitochondrial phosphate carrier protein Pic2/Mir1-like	1	1	0.0203162	1	Inf	100
2	IPR044713: DnaJ homolog subfamily A member 1/2-like	1	2	0.0402215	1	48.3301	50
2	GO:0000028: ribosomal small subunit assembly	1	1	0.0203162	1	Inf	100
2	GO:0000079: regulation of cyclin-dependent protein serine/threonine kinase activity	1	9	0.168728	1	6.04798	11.1111
2	GO:0000281: mitotic cytokinesis	1	6	0.115897	1	9.67787	16.6667
2	GO:0000413: protein peptidyl-prolyl isomerization	1	24	0.389293	1	2.10137	4.16667
2	GO:0000724: double-strand break repair via homologous recombination	1	5	0.0975539	1	12.0951	20
2	GO:0001522: pseudouridine synthesis	1	13	0.234311	1	4.03116	7.69231
2	GO:0001732: formation of cytoplasmic translation initiation complex	1	11	0.20219	1	4.83738	9.09091
2	GO:0002119: nematode larval development	2	59	0.337794	1	1.6982	3.38983
2	GO:0002182: cytoplasmic translational elongation	2	2	0.00041092	0.061227	Inf	100
2	GO:0002183: cytoplasmic translational initiation	1	11	0.20219	1	4.83738	9.09091
2	GO:0005975: carbohydrate metabolic process	2	87	0.6972	1	1.13584	2.29885
2	GO:0006021: inositol biosynthetic process	1	1	0.0203162	1	Inf	100
2	GO:0006096: glycolytic process	1	24	0.389293	1	2.10137	4.16667
2	GO:0006122: mitochondrial electron transport, ubiquinol to cytochrome c	1	3	0.0597242	1	24.1748	33.3333
2	GO:0006351: transcription, DNA-templated	3	34	0.0311745	1	4.71589	8.82353
2	GO:0006364: rRNA processing	1	47	0.619688	1	1.04854	2.12766
2	GO:0006396: RNA processing	1	41	0.56963	1	1.20645	2.43902
2	GO:0006397: mRNA processing	3	102	0.465162	1	1.46752	2.94118
2	GO:0022625: cytosolic large ribosomal subunit	4	7	5.53187e-06	0.000376167	65.2948	57.1429
2	GO:0006413: translational initiation	2	41	0.202334	1	2.48611	4.87805
2	GO:0006414: translational elongation	2	22	0.0727521	1	4.85501	9.09091
2	GO:0006417: regulation of translation	1	24	0.389293	1	2.10137	4.16667
2	GO:0006419: alanyl-tRNA aminoacylation	1	2	0.0402215	1	48.3301	50
2	GO:0006457: protein folding	5	44	0.00188461	0.280808	6.29945	11.3636
2	GO:0006465: signal peptide processing	1	5	0.0975539	1	12.0951	20
2	GO:0006487: protein N-linked glycosylation	1	6	0.115897	1	9.67787	16.6667
2	GO:0006506: GPI anchor biosynthetic process	1	20	0.336928	1	2.54462	5
2	GO:0006508: proteolysis	12	218	0.00164705	0.24541	2.91239	5.50459
2	GO:0006511: ubiquitin-dependent protein catabolic process	3	46	0.0663851	1	3.39611	6.52174
2	GO:0006545: glycine biosynthetic process	1	1	0.0203162	1	Inf	100
2	GO:0006605: protein targeting	1	3	0.0597242	1	24.1748	33.3333
2	GO:0006611: protein export from nucleus	1	2	0.0402215	1	48.3301	50
2	GO:0006614: SRP-dependent cotranslational protein targeting to membrane	1	8	0.151476	1	6.91212	12.5
2	GO:0006631: fatty acid metabolic process	1	23	0.376601	1	2.19714	4.34783
2	GO:0006635: fatty acid beta-oxidation	1	4	0.0788324	1	16.1283	25
2	GO:0006644: phospholipid metabolic process	1	9	0.168728	1	6.04798	11.1111
2	GO:0006729: tetrahydrobiopterin biosynthetic process	1	3	0.0597242	1	24.1748	33.3333
2	GO:0006730: one-carbon metabolic process	1	5	0.0975539	1	12.0951	20
2	GO:0006749: glutathione metabolic process	1	9	0.168728	1	6.04798	11.1111
2	GO:0006754: ATP biosynthetic process	1	7	0.133868	1	8.06478	14.2857
2	GO:0006935: chemotaxis	1	8	0.151476	1	6.91212	12.5
2	GO:0006937: regulation of muscle contraction	1	10	0.18563	1	5.37493	10
2	GO:0006979: response to oxidative stress	1	20	0.336928	1	2.54462	5
2	GO:0007010: cytoskeleton organization	1	19	0.323153	1	2.68612	5.26316
2	GO:0007017: microtubule-based process	2	21	0.0670091	1	5.11128	9.52381
2	GO:0007049: cell cycle	1	43	0.587005	1	1.14879	2.32558
2	GO:0007276: gamete generation	1	2	0.0402215	1	48.3301	50
2	GO:0007283: spermatogenesis	1	7	0.133868	1	8.06478	14.2857
2	GO:0008045: motor neuron axon guidance	1	4	0.0788324	1	16.1283	25
2	GO:0008104: protein localization	1	12	0.218415	1	4.39782	8.33333
2	GO:0008340: determination of adult lifespan	5	61	0.00781994	1	4.38072	8.19672
2	GO:0008344: adult locomotory behavior	1	2	0.0402215	1	48.3301	50
2	GO:0008380: RNA splicing	2	63	0.367336	1	1.58624	3.1746
2	GO:0008595: anterior/posterior axis specification, embryo	1	4	0.0788324	1	16.1283	25
2	GO:0009298: GDP-mannose biosynthetic process	1	3	0.0597242	1	24.1748	33.3333
2	GO:0009408: response to heat	1	12	0.218415	1	4.39782	8.33333
2	GO:0009451: RNA modification	1	10	0.18563	1	5.37493	10
2	GO:0010389: regulation of G2/M transition of mitotic cell cycle	1	1	0.0203162	1	Inf	100
2	GO:0010466: negative regulation of peptidase activity	2	21	0.0670091	1	5.11128	9.52381
2	GO:0010468: regulation of gene expression	1	10	0.18563	1	5.37493	10
2	GO:0010629: negative regulation of gene expression	1	12	0.218415	1	4.39782	8.33333
2	GO:0010951: negative regulation of endopeptidase activity	3	45	0.0629616	1	3.47729	6.66667
2	GO:0015986: ATP synthesis coupled proton transport	1	13	0.234311	1	4.03116	7.69231
2	GO:0016579: protein deubiquitination	1	28	0.43754	1	1.78941	3.57143
2	GO:0017148: negative regulation of translation	1	2	0.0402215	1	48.3301	50
2	GO:0017183: peptidyl-diphthamide biosynthetic process from peptidyl-histidine	1	5	0.0975539	1	12.0951	20
2	GO:0018022: peptidyl-lysine methylation	1	4	0.0788324	1	16.1283	25
2	GO:0018105: peptidyl-serine phosphorylation	1	12	0.218415	1	4.39782	8.33333
2	GO:0018107: peptidyl-threonine phosphorylation	1	6	0.115897	1	9.67787	16.6667
2	GO:0019100: male germ-line sex determination	1	2	0.0402215	1	48.3301	50
2	GO:0019102: male somatic sex determination	1	2	0.0402215	1	48.3301	50
2	GO:0019538: protein metabolic process	2	3	0.00121621	0.181215	97.2077	66.6667
2	GO:0019752: carboxylic acid metabolic process	1	8	0.151476	1	6.91212	12.5
2	GO:0022900: electron transport chain	2	34	0.151295	1	3.03166	5.88235
2	GO:0030163: protein catabolic process	2	12	0.0237161	1	9.71657	16.6667
2	GO:0030334: regulation of cell migration	1	15	0.265145	1	3.45476	6.66667
2	GO:0030433: ubiquitin-dependent ERAD pathway	1	4	0.0788324	1	16.1283	25
2	GO:0030716: oocyte fate determination	1	1	0.0203162	1	Inf	100
2	GO:0031145: anaphase-promoting complex-dependent catabolic process	1	5	0.0975539	1	12.0951	20
2	GO:0031647: regulation of protein stability	1	2	0.0402215	1	48.3301	50
2	GO:0032516: positive regulation of phosphoprotein phosphatase activity	1	1	0.0203162	1	Inf	100
2	GO:0032958: inositol phosphate biosynthetic process	1	3	0.0597242	1	24.1748	33.3333
2	GO:0033365: protein localization to organelle	1	3	0.0597242	1	24.1748	33.3333
2	GO:0034605: cellular response to heat	1	1	0.0203162	1	Inf	100
2	GO:0035095: behavioral response to nicotine	1	4	0.0788324	1	16.1283	25
2	GO:0035966: response to topologically incorrect protein	1	3	0.0597242	1	24.1748	33.3333
2	GO:0036369: transcription factor catabolic process	1	2	0.0402215	1	48.3301	50
2	GO:0040017: positive regulation of locomotion	1	20	0.336928	1	2.54462	5
2	GO:0040024: dauer larval development	1	17	0.294742	1	3.02242	5.88235
2	GO:0040027: negative regulation of vulval development	1	6	0.115897	1	9.67787	16.6667
2	GO:0040038: polar body extrusion after meiotic divisions	1	2	0.0402215	1	48.3301	50
2	GO:0042078: germ-line stem cell division	1	3	0.0597242	1	24.1748	33.3333
2	GO:0042773: ATP synthesis coupled electron transport	1	3	0.0597242	1	24.1748	33.3333
2	GO:0043039: tRNA aminoacylation	1	9	0.168728	1	6.04798	11.1111
2	GO:0043066: negative regulation of apoptotic process	1	6	0.115897	1	9.67787	16.6667
2	GO:0043154: negative regulation of cysteine-type endopeptidase activity involved in apoptotic process	1	1	0.0203162	1	Inf	100
2	GO:0043161: proteasome-mediated ubiquitin-dependent protein catabolic process	1	8	0.151476	1	6.91212	12.5
2	GO:0045048: protein insertion into ER membrane	1	2	0.0402215	1	48.3301	50
2	GO:0045893: positive regulation of transcription, DNA-templated	1	8	0.151476	1	6.91212	12.5
2	GO:0045989: positive regulation of striated muscle contraction	1	2	0.0402215	1	48.3301	50
2	GO:0046034: ATP metabolic process	1	5	0.0975539	1	12.0951	20
2	GO:0046654: tetrahydrofolate biosynthetic process	1	2	0.0402215	1	48.3301	50
2	GO:0046854: phosphatidylinositol phosphorylation	1	15	0.265145	1	3.45476	6.66667
2	GO:0046855: inositol phosphate dephosphorylation	1	3	0.0597242	1	24.1748	33.3333
2	GO:0050821: protein stabilization	1	1	0.0203162	1	Inf	100
2	GO:0050832: defense response to fungus	1	5	0.0975539	1	12.0951	20
2	GO:0050920: regulation of chemotaxis	1	5	0.0975539	1	12.0951	20
2	GO:0051232: meiotic spindle elongation	1	1	0.0203162	1	Inf	100
2	GO:0051304: chromosome separation	1	2	0.0402215	1	48.3301	50
2	GO:0051603: proteolysis involved in cellular protein catabolic process	1	15	0.265145	1	3.45476	6.66667
2	GO:0051759: sister chromosome movement towards spindle pole involved in meiotic sister chromatid segregation	1	1	0.0203162	1	Inf	100
2	GO:0051782: negative regulation of cell division	1	1	0.0203162	1	Inf	100
2	GO:0055114: oxidation-reduction process	8	212	0.0799276	1	1.92437	3.77358
2	GO:0060282: positive regulation of oocyte development	1	2	0.0402215	1	48.3301	50
2	GO:0060298: positive regulation of sarcomere organization	1	7	0.133868	1	8.06478	14.2857
2	GO:0061077: chaperone-mediated protein folding	1	3	0.0597242	1	24.1748	33.3333
2	GO:0070084: protein initiator methionine removal	2	2	0.00041092	0.061227	Inf	100
2	GO:0071806: protein transmembrane transport	1	3	0.0597242	1	24.1748	33.3333
2	GO:0097502: mannosylation	1	13	0.234311	1	4.03116	7.69231
2	GO:0098869: cellular oxidant detoxification	2	21	0.0670091	1	5.11128	9.52381
2	GO:0140021: mitochondrial ADP transmembrane transport	1	4	0.0788324	1	16.1283	25
2	GO:1901800: positive regulation of proteasomal protein catabolic process	2	7	0.00806725	1	19.4322	28.5714
2	GO:1902104: positive regulation of metaphase/anaphase transition of meiotic cell cycle	1	1	0.0203162	1	Inf	100
2	GO:1902600: proton transmembrane transport	2	33	0.144229	1	3.12972	6.06061
2	GO:1903361: protein localization to basolateral plasma membrane	1	4	0.0788324	1	16.1283	25
2	GO:1905936: regulation of germ cell proliferation	1	2	0.0402215	1	48.3301	50
2	GO:1990544: mitochondrial ATP transmembrane transport	1	4	0.0788324	1	16.1283	25
2	GO:1990547: mitochondrial phosphate ion transmembrane transport	1	1	0.0203162	1	Inf	100
2	GO:2000196: positive regulation of female gonad development	1	1	0.0203162	1	Inf	100
2	GO:2000623: negative regulation of nuclear-transcribed mRNA catabolic process, nonsense-mediated decay	1	1	0.0203162	1	Inf	100
2	GO:0000502: proteasome complex	4	37	0.00647565	0.440344	5.93191	10.8108
2	GO:0000776: kinetochore	1	9	0.168728	1	6.04798	11.1111
2	GO:0000786: nucleosome	2	18	0.0507821	1	6.07103	11.1111
2	GO:0004177: aminopeptidase activity	5	11	1.38362e-06	0.000188172	41.0097	45.4545
2	GO:0005615: extracellular space	1	21	0.350424	1	2.4171	4.7619
2	GO:0005635: nuclear envelope	1	12	0.218415	1	4.39782	8.33333
2	GO:0005665: RNA polymerase II, core complex	1	3	0.0597242	1	24.1748	33.3333
2	GO:0005694: chromosome	1	40	0.560672	1	1.2375	2.5
2	GO:0070006: metalloaminopeptidase activity	4	11	4.89144e-05	0.00665236	27.9925	36.3636
2	GO:0005739: mitochondrion	6	183	0.278993	1	1.65224	3.27869
2	GO:0005741: mitochondrial outer membrane	1	16	0.280095	1	3.22418	6.25
2	GO:0005743: mitochondrial inner membrane	5	80	0.0232342	1	3.26538	6.25
2	GO:0005758: mitochondrial intermembrane space	1	8	0.151476	1	6.91212	12.5
2	GO:0015935: small ribosomal subunit	4	13	0.00010264	0.00697949	21.7656	30.7692
2	GO:0005765: lysosomal membrane	1	19	0.323153	1	2.68612	5.26316
2	GO:0005783: endoplasmic reticulum	5	137	0.205593	1	1.84564	3.64964
2	GO:0005787: signal peptidase complex	1	4	0.0788324	1	16.1283	25
2	GO:0005789: endoplasmic reticulum membrane	5	108	0.0688983	1	2.37158	4.62963
2	GO:0005813: centrosome	1	15	0.265145	1	3.45476	6.66667
2	GO:0005839: proteasome core complex	1	14	0.249886	1	3.72109	7.14286
2	GO:0005764: lysosome	4	20	0.000621929	0.0422912	12.2482	20
2	GO:0005852: eukaryotic translation initiation factor 3 complex	1	13	0.234311	1	4.03116	7.69231
2	GO:0005854: nascent polypeptide-associated complex	1	1	0.0203162	1	Inf	100
2	GO:0005861: troponin complex	2	5	0.00394618	0.26834	32.3944	40
2	GO:0005874: microtubule	2	51	0.277667	1	1.9769	3.92157
2	GO:0005875: microtubule associated complex	1	2	0.0402215	1	48.3301	50
2	GO:0008250: oligosaccharyltransferase complex	1	4	0.0788324	1	16.1283	25
2	GO:0008540: proteasome regulatory particle, base subcomplex	1	3	0.0597242	1	24.1748	33.3333
2	GO:0003735: structural constituent of ribosome	25	132	1.11678e-17	1.51882e-15	12.5643	18.9394
2	GO:0005840: ribosome	26	154	4.74285e-17	3.22514e-15	10.9622	16.8831
2	GO:0016012: sarcoglycan complex	1	3	0.0597242	1	24.1748	33.3333
2	GO:0016282: eukaryotic 43S preinitiation complex	1	11	0.20219	1	4.83738	9.09091
2	GO:0016324: apical plasma membrane	1	15	0.265145	1	3.45476	6.66667
2	GO:0016459: myosin complex	2	18	0.0507821	1	6.07103	11.1111
2	GO:0017053: transcriptional repressor complex	1	2	0.0402215	1	48.3301	50
2	GO:0009986: cell surface	5	32	0.000425759	0.0289516	9.10547	15.625
2	GO:0022627: cytosolic small ribosomal subunit	1	2	0.0402215	1	48.3301	50
2	GO:0030015: CCR4-NOT core complex	1	4	0.0788324	1	16.1283	25
2	GO:0030016: myofibril	2	6	0.00584021	0.397134	24.2784	33.3333
2	GO:0030286: dynein complex	1	11	0.20219	1	4.83738	9.09091
2	GO:0030424: axon	1	34	0.502887	1	1.46327	2.94118
2	GO:0030426: growth cone	1	2	0.0402215	1	48.3301	50
2	GO:0030532: small nuclear ribonucleoprotein complex	1	1	0.0203162	1	Inf	100
2	GO:0030915: Smc5-Smc6 complex	1	5	0.0975539	1	12.0951	20
2	GO:0031410: cytoplasmic vesicle	1	28	0.43754	1	1.78941	3.57143
2	GO:0031461: cullin-RING ubiquitin ligase complex	1	4	0.0788324	1	16.1283	25
2	GO:0031462: Cul2-RING ubiquitin ligase complex	1	4	0.0788324	1	16.1283	25
2	GO:0031672: A band	1	3	0.0597242	1	24.1748	33.3333
2	GO:0032982: myosin filament	2	7	0.00806725	0.548573	19.4322	28.5714
2	GO:0032991: protein-containing complex	1	5	0.0975539	1	12.0951	20
2	GO:0033178: proton-transporting two-sector ATPase complex, catalytic domain	1	1	0.0203162	1	Inf	100
2	GO:0033290: eukaryotic 48S preinitiation complex	1	11	0.20219	1	4.83738	9.09091
2	GO:0043186: P granule	1	10	0.18563	1	5.37493	10
2	GO:0044297: cell body	1	1	0.0203162	1	Inf	100
2	GO:0045261: proton-transporting ATP synthase complex, catalytic core F(1)	1	4	0.0788324	1	16.1283	25
2	GO:0048471: perinuclear region of cytoplasm	1	22	0.363646	1	2.30189	4.54545
2	GO:0060102: collagen and cuticulin-based cuticle extracellular matrix	1	3	0.0597242	1	24.1748	33.3333
2	GO:0070469: respirasome	3	19	0.00630314	0.428614	9.14457	15.7895
2	GO:0071986: Ragulator complex	1	2	0.0402215	1	48.3301	50
2	GO:1990904: ribonucleoprotein complex	1	14	0.249886	1	3.72109	7.14286
2	GO:0000009: alpha-1,6-mannosyltransferase activity	1	1	0.0203162	1	Inf	100
2	GO:0000049: tRNA binding	2	18	0.0507821	1	6.07103	11.1111
2	GO:0001671: ATPase activator activity	1	3	0.0597242	1	24.1748	33.3333
2	GO:0003676: nucleic acid binding	10	321	0.157908	1	1.57653	3.11526
2	GO:0003697: single-stranded DNA binding	1	9	0.168728	1	6.04798	11.1111
2	GO:0003713: transcription coactivator activity	1	4	0.0788324	1	16.1283	25
2	GO:0003723: RNA binding	15	318	0.00344536	0.468569	2.48779	4.71698
2	GO:0003727: single-stranded RNA binding	1	3	0.0597242	1	24.1748	33.3333
2	GO:0003730: mRNA 3'-UTR binding	1	6	0.115897	1	9.67787	16.6667
2	GO:0006412: translation	24	203	2.72616e-12	4.06198e-10	7.12935	11.8227
2	GO:0003743: translation initiation factor activity	2	41	0.202334	1	2.48611	4.87805
2	GO:0003755: peptidyl-prolyl cis-trans isomerase activity	1	24	0.389293	1	2.10137	4.16667
2	GO:0003774: motor activity	2	30	0.123493	1	3.46597	6.66667
2	GO:0003779: actin binding	2	67	0.396357	1	1.48807	2.98507
2	GO:0003899: DNA-directed 5'-3' RNA polymerase activity	2	28	0.110117	1	3.73348	7.14286
2	GO:0003924: GTPase activity	3	115	0.508135	1	1.29563	2.6087
2	GO:0003954: NADH dehydrogenase activity	1	2	0.0402215	1	48.3301	50
2	GO:0004095: carnitine O-palmitoyltransferase activity	1	1	0.0203162	1	Inf	100
2	GO:0004146: dihydrofolate reductase activity	1	1	0.0203162	1	Inf	100
2	GO:0004167: dopachrome isomerase activity	1	1	0.0203162	1	Inf	100
2	GO:0005576: extracellular region	12	114	3.27086e-06	0.000222418	5.93906	10.5263
2	GO:0004252: serine-type endopeptidase activity	1	25	0.401728	1	2.01364	4
2	GO:0004298: threonine-type endopeptidase activity	1	9	0.168728	1	6.04798	11.1111
2	GO:0004312: fatty acid synthase activity	1	2	0.0402215	1	48.3301	50
2	GO:0004332: fructose-bisphosphate aldolase activity	1	2	0.0402215	1	48.3301	50
2	GO:0004364: glutathione transferase activity	1	4	0.0788324	1	16.1283	25
2	GO:0004376: glycolipid mannosyltransferase activity	1	3	0.0597242	1	24.1748	33.3333
2	GO:0004459: L-lactate dehydrogenase activity	1	1	0.0203162	1	Inf	100
2	GO:0004497: monooxygenase activity	1	16	0.280095	1	3.22418	6.25
2	GO:0004527: exonuclease activity	1	21	0.350424	1	2.4171	4.7619
2	GO:0004553: hydrolase activity, hydrolyzing O-glycosyl compounds	1	16	0.280095	1	3.22418	6.25
2	GO:0004567: beta-mannosidase activity	1	1	0.0203162	1	Inf	100
2	GO:0004601: peroxidase activity	2	16	0.0408935	1	6.93897	12.5
2	GO:0004602: glutathione peroxidase activity	1	3	0.0597242	1	24.1748	33.3333
2	GO:0004615: phosphomannomutase activity	1	1	0.0203162	1	Inf	100
2	GO:0004721: phosphoprotein phosphatase activity	1	35	0.513018	1	1.42011	2.85714
2	GO:0004812: aminoacyl-tRNA ligase activity	1	44	0.595429	1	1.12197	2.27273
2	GO:0004813: alanine-tRNA ligase activity	1	2	0.0402215	1	48.3301	50
2	GO:0004826: phenylalanine-tRNA ligase activity	1	4	0.0788324	1	16.1283	25
2	GO:0004843: thiol-dependent ubiquitin-specific protease activity	1	29	0.448996	1	1.72537	3.44828
2	GO:0004867: serine-type endopeptidase inhibitor activity	1	37	0.532667	1	1.34099	2.7027
2	GO:0004869: cysteine-type endopeptidase inhibitor activity	2	7	0.00806725	1	19.4322	28.5714
2	GO:0005102: signaling receptor binding	1	10	0.18563	1	5.37493	10
2	GO:0005125: cytokine activity	1	4	0.0788324	1	16.1283	25
2	GO:0005200: structural constituent of cytoskeleton	1	13	0.234311	1	4.03116	7.69231
2	GO:0005315: inorganic phosphate transmembrane transporter activity	1	4	0.0788324	1	16.1283	25
2	GO:0005471: ATP:ADP antiporter activity	1	4	0.0788324	1	16.1283	25
2	GO:0005506: iron ion binding	1	24	0.389293	1	2.10137	4.16667
2	GO:0005509: calcium ion binding	5	138	0.207549	1	1.83161	3.62319
2	GO:0005544: calcium-dependent phospholipid binding	1	6	0.115897	1	9.67787	16.6667
2	GO:0008061: chitin binding	1	14	0.249886	1	3.72109	7.14286
2	GO:0008097: 5S rRNA binding	1	1	0.0203162	1	Inf	100
2	GO:0008121: ubiquinol-cytochrome-c reductase activity	2	4	0.00239982	0.326376	48.546	50
2	GO:0008124: 4-alpha-hydroxytetrahydrobiopterin dehydratase activity	1	1	0.0203162	1	Inf	100
2	GO:0008137: NADH dehydrogenase (ubiquinone) activity	2	12	0.0237161	1	9.71657	16.6667
2	GO:0008138: protein tyrosine/serine/threonine phosphatase activity	1	17	0.294742	1	3.02242	5.88235
2	GO:0008233: peptidase activity	10	138	0.000501263	0.0681717	3.89758	7.24638
2	GO:0008234: cysteine-type peptidase activity	3	53	0.0926067	1	2.91883	5.66038
2	GO:0008235: metalloexopeptidase activity	1	6	0.115897	1	9.67787	16.6667
2	GO:0008236: serine-type peptidase activity	1	23	0.376601	1	2.19714	4.34783
2	GO:0008238: exopeptidase activity	1	1	0.0203162	1	Inf	100
2	GO:0008289: lipid binding	1	41	0.56963	1	1.20645	2.43902
2	GO:0008408: 3'-5' exonuclease activity	1	10	0.18563	1	5.37493	10
2	GO:0008830: dTDP-4-dehydrorhamnose 3,5-epimerase activity	1	1	0.0203162	1	Inf	100
2	GO:0008934: inositol monophosphate 1-phosphatase activity	1	1	0.0203162	1	Inf	100
2	GO:0009982: pseudouridine synthase activity	1	10	0.18563	1	5.37493	10
2	GO:0015450: P-P-bond-hydrolysis-driven protein transmembrane transporter activity	1	2	0.0402215	1	48.3301	50
2	GO:0016209: antioxidant activity	1	7	0.133868	1	8.06478	14.2857
2	GO:0016279: protein-lysine N-methyltransferase activity	1	5	0.0975539	1	12.0951	20
2	GO:0016491: oxidoreductase activity	6	201	0.306685	1	1.49715	2.98507
2	GO:0016616: oxidoreductase activity, acting on the CH-OH group of donors, NAD or NADP as acceptor	1	16	0.280095	1	3.22418	6.25
2	GO:0016705: oxidoreductase activity, acting on paired donors, with incorporation or reduction of molecular oxygen	1	11	0.20219	1	4.83738	9.09091
2	GO:0016746: transferase activity, transferring acyl groups	2	66	0.389156	1	1.51145	3.0303
2	GO:0016787: hydrolase activity	12	499	0.514473	1	1.199	2.40481
2	GO:0016798: hydrolase activity, acting on glycosyl bonds	1	40	0.560672	1	1.2375	2.5
2	GO:0016829: lyase activity	2	46	0.23985	1	2.20261	4.34783
2	GO:0016853: isomerase activity	4	62	0.0370217	1	3.36779	6.45161
2	GO:0016887: ATPase activity	5	91	0.0376724	1	2.84485	5.49451
2	GO:0016918: retinal binding	1	4	0.0788324	1	16.1283	25
2	GO:0016936: galactoside binding	1	2	0.0402215	1	48.3301	50
2	GO:0019789: SUMO transferase activity	1	5	0.0975539	1	12.0951	20
2	GO:0019828: aspartic-type endopeptidase inhibitor activity	1	1	0.0203162	1	Inf	100
2	GO:0019841: retinol binding	1	4	0.0788324	1	16.1283	25
2	GO:0019901: protein kinase binding	2	17	0.0457383	1	6.47617	11.7647
2	GO:0030145: manganese ion binding	2	10	0.0166068	1	12.1457	20
2	GO:0030246: carbohydrate binding	1	32	0.481991	1	1.55796	3.125
2	GO:0030414: peptidase inhibitor activity	2	23	0.0786471	1	4.62404	8.69565
2	GO:0030544: Hsp70 protein binding	1	5	0.0975539	1	12.0951	20
2	GO:0031072: heat shock protein binding	1	3	0.0597242	1	24.1748	33.3333
2	GO:0031177: phosphopantetheine binding	1	3	0.0597242	1	24.1748	33.3333
2	GO:0031369: translation initiation factor binding	1	4	0.0788324	1	16.1283	25
2	GO:0031625: ubiquitin protein ligase binding	1	12	0.218415	1	4.39782	8.33333
2	GO:0035259: glucocorticoid receptor binding	1	1	0.0203162	1	Inf	100
2	GO:0036402: proteasome-activating ATPase activity	2	7	0.00806725	1	19.4322	28.5714
2	GO:0042802: identical protein binding	3	23	0.010854	1	7.31373	13.0435
2	GO:0046933: proton-transporting ATP synthase activity, rotational mechanism	1	7	0.133868	1	8.06478	14.2857
2	GO:0046961: proton-transporting ATPase activity, rotational mechanism	2	5	0.00394618	0.536681	32.3944	40
2	GO:0046982: protein heterodimerization activity	2	38	0.180174	1	2.69381	5.26316
2	GO:0048027: mRNA 5'-UTR binding	1	1	0.0203162	1	Inf	100
2	GO:0050178: phenylpyruvate tautomerase activity	1	1	0.0203162	1	Inf	100
2	GO:0050661: NADP binding	1	9	0.168728	1	6.04798	11.1111
2	GO:0051015: actin filament binding	2	24	0.0846858	1	4.41331	8.33333
2	GO:0051082: unfolded protein binding	4	26	0.00174437	0.237235	8.90525	15.3846
2	GO:0051087: chaperone binding	1	8	0.151476	1	6.91212	12.5
2	GO:0051536: iron-sulfur cluster binding	1	35	0.513018	1	1.42011	2.85714
2	GO:0051537: 2 iron, 2 sulfur cluster binding	1	11	0.20219	1	4.83738	9.09091
2	GO:0051879: Hsp90 protein binding	1	4	0.0788324	1	16.1283	25
2	GO:0051920: peroxiredoxin activity	1	5	0.0975539	1	12.0951	20
2	GO:0052832: inositol monophosphate 3-phosphatase activity	1	1	0.0203162	1	Inf	100
2	GO:0052833: inositol monophosphate 4-phosphatase activity	1	1	0.0203162	1	Inf	100
2	GO:0052834: inositol monophosphate phosphatase activity	1	1	0.0203162	1	Inf	100
2	GO:0005737: cytoplasm	24	551	0.000460113	0.0312877	2.34162	4.35572
2	GO:0070573: metallodipeptidase activity	1	1	0.0203162	1	Inf	100
2	GO:1990634: protein phosphatase 5 binding	1	1	0.0203162	1	Inf	100
3	IPR000169: Cysteine peptidase, cysteine active site	1	15	0.269274	1	3.39181	6.66667
3	IPR000196: Ribosomal protein L19/L19e	1	1	0.0206839	1	Inf	100
3	IPR000231: Ribosomal protein L30e	1	1	0.0206839	1	Inf	100
3	IPR000242: PTP type protein phosphatase	1	40	0.567232	1	1.21495	2.5
3	IPR000243: Peptidase T1A, proteasome beta-subunit	1	3	0.0607827	1	23.7401	33.3333
3	IPR000266: Ribosomal protein S17/S11	1	1	0.0206839	1	Inf	100
3	IPR000361: FeS cluster biogenesis	1	2	0.0409419	1	47.4514	50
3	IPR000424: Primosome PriB/single-strand DNA-binding	1	2	0.0409419	1	47.4514	50
3	IPR000433: Zinc finger, ZZ-type	1	5	0.0992466	1	11.8751	20
3	IPR000440: NADH:ubiquinone/plastoquinone oxidoreductase, chain 3	1	2	0.0409419	1	47.4514	50
3	IPR000542: Acyltransferase ChoActase/COT/CPT	1	4	0.0802148	1	15.8351	25
3	IPR000558: Histone H2B	1	3	0.0607827	1	23.7401	33.3333
3	IPR000571: Zinc finger, CCCH-type	2	32	0.141257	1	3.17513	6.25
3	IPR000626: Ubiquitin-like domain	2	24	0.0873251	1	4.33314	8.33333
3	IPR000630: Ribosomal protein S8	1	1	0.0206839	1	Inf	100
3	IPR000668: Peptidase C1A, papain C-terminal	1	25	0.407322	1	1.97695	4
3	IPR000711: ATPase, OSCP/delta subunit	1	1	0.0206839	1	Inf	100
3	IPR000744: NSF attachment protein	1	2	0.0409419	1	47.4514	50
3	IPR000795: Translational (tr)-type GTP-binding domain	2	18	0.0524378	1	5.95995	11.1111
3	IPR000816: Peptidase C15, pyroglutamyl peptidase I	1	1	0.0206839	1	Inf	100
3	IPR000819: Peptidase M17, leucyl aminopeptidase, C-terminal	2	5	0.00408762	1	31.8144	40
3	IPR000866: Alkyl hydroperoxide reductase subunit C/ Thiol specific antioxidant	1	5	0.0992466	1	11.8751	20
3	IPR000872: Tafazzin	1	1	0.0206839	1	Inf	100
3	IPR000873: AMP-dependent synthetase/ligase	1	18	0.31375	1	2.79259	5.55556
3	IPR000883: Cytochrome c oxidase subunit I	1	2	0.0409419	1	47.4514	50
3	IPR000888: dTDP-4-dehydrorhamnose 3,5-epimerase-related	1	1	0.0206839	1	Inf	100
3	IPR000889: Glutathione peroxidase	1	3	0.0607827	1	23.7401	33.3333
3	IPR000915: 60S ribosomal protein L6E	1	1	0.0206839	1	Inf	100
3	IPR000971: Globin	1	14	0.25382	1	3.65262	7.14286
3	IPR000994: Peptidase M24	1	7	0.136142	1	7.9181	14.2857
3	IPR001040: Translation Initiation factor eIF- 4e	2	3	0.00126042	0.581055	95.4209	66.6667
3	IPR001079: Galectin, carbohydrate recognition domain	1	7	0.136142	1	7.9181	14.2857
3	IPR001128: Cytochrome P450	1	6	0.117886	1	9.50021	16.6667
3	IPR001132: SMAD domain, Dwarfin-type	1	8	0.154021	1	6.78626	12.5
3	IPR001163: LSM domain, eukaryotic/archaea-type	2	19	0.0578276	1	5.60901	10.5263
3	IPR001223: Glycoside hydrolase family 18, catalytic domain	1	6	0.117886	1	9.50021	16.6667
3	IPR001251: CRAL-TRIO lipid binding domain	1	13	0.238041	1	3.95773	7.69231
3	IPR001270: ClpA/B family	1	1	0.0206839	1	Inf	100
3	IPR001300: Peptidase C2, calpain, catalytic domain	1	5	0.0992466	1	11.8751	20
3	IPR001353: Proteasome, subunit alpha/beta	2	14	0.0329119	1	7.94906	14.2857
3	IPR001373: Cullin, N-terminal	1	6	0.117886	1	9.50021	16.6667
3	IPR001380: Ribosomal protein L13e	1	1	0.0206839	1	Inf	100
3	IPR001394: Peptidase C19, ubiquitin carboxyl-terminal hydrolase	1	22	0.368886	1	2.25988	4.54545
3	IPR001398: Macrophage migration inhibitory factor	1	2	0.0409419	1	47.4514	50
3	IPR001404: Heat shock protein Hsp90 family	2	3	0.00126042	0.581055	95.4209	66.6667
3	IPR001436: Alpha crystallin/Small heat shock protein, animal type	3	18	0.00566349	1	9.57544	16.6667
3	IPR001453: MoaB/Mog domain	1	3	0.0607827	1	23.7401	33.3333
3	IPR001464: Annexin	1	4	0.0802148	1	15.8351	25
3	IPR001466: Beta-lactamase-related	1	6	0.117886	1	9.50021	16.6667
3	IPR001506: Peptidase M12A	1	17	0.299232	1	2.96735	5.88235
3	IPR001509: NAD-dependent epimerase/dehydratase	1	6	0.117886	1	9.50021	16.6667
3	IPR001534: Transthyretin-like	4	30	0.00320141	1	7.39554	13.3333
3	IPR001579: Glycosyl hydrolases family 18 (GH18) active site	1	4	0.0802148	1	15.8351	25
3	IPR001623: DnaJ domain	1	34	0.509201	1	1.4366	2.94118
3	IPR001683: Phox homology	1	13	0.238041	1	3.95773	7.69231
3	IPR001714: Peptidase M24, methionine aminopeptidase	1	2	0.0409419	1	47.4514	50
3	IPR001733: Peptidase S26B	1	1	0.0206839	1	Inf	100
3	IPR001747: Lipid transport protein, N-terminal	1	1	0.0206839	1	Inf	100
3	IPR001753: Enoyl-CoA hydratase/isomerase	1	4	0.0802148	1	15.8351	25
3	IPR001780: Ribosomal protein L35A	1	2	0.0409419	1	47.4514	50
3	IPR001796: Dihydrofolate reductase domain	1	1	0.0206839	1	Inf	100
3	IPR001810: F-box domain	2	33	0.148422	1	3.07244	6.06061
3	IPR001846: von Willebrand factor, type D domain	1	2	0.0409419	1	47.4514	50
3	IPR001854: Ribosomal protein L29/L35	1	1	0.0206839	1	Inf	100
3	IPR001858: Phosphatidylethanolamine-binding, conserved site	1	1	0.0206839	1	Inf	100
3	IPR001865: Ribosomal protein S2	1	2	0.0409419	1	47.4514	50
3	IPR001975: Ribosomal protein L40e	1	1	0.0206839	1	Inf	100
3	IPR002035: von Willebrand factor, type A	1	22	0.368886	1	2.25988	4.54545
3	IPR002048: EF-hand domain	3	67	0.161052	1	2.23575	4.47761
3	IPR002067: Mitochondrial carrier protein	1	11	0.205479	1	4.7502	9.09091
3	IPR002068: Alpha crystallin/Hsp20 domain	3	18	0.00566349	1	9.57544	16.6667
3	IPR002083: MATH/TRAF domain	1	9	0.171532	1	5.93781	11.1111
3	IPR002113: ADP/ATP carrier protein, eukaryotic type	1	3	0.0607827	1	23.7401	33.3333
3	IPR002123: Phospholipid/glycerol acyltransferase	1	12	0.22193	1	4.3174	8.33333
3	IPR002125: Cytidine and deoxycytidylate deaminase domain	1	4	0.0802148	1	15.8351	25
3	IPR002130: Cyclophilin-type peptidyl-prolyl cis-trans isomerase domain	1	15	0.269274	1	3.39181	6.66667
3	IPR002139: Ribokinase/fructokinase	1	1	0.0206839	1	Inf	100
3	IPR002222: Ribosomal protein S19/S15	1	1	0.0206839	1	Inf	100
3	IPR002347: Short-chain dehydrogenase/reductase SDR	4	32	0.00406761	1	6.86476	12.5
3	IPR002394: Nicotinic acetylcholine receptor	2	12	0.0245243	1	9.53775	16.6667
3	IPR002401: Cytochrome P450, E-class, group I	1	6	0.117886	1	9.50021	16.6667
3	IPR002468: Peptidase M24A, methionine aminopeptidase, subfamily 2	1	1	0.0206839	1	Inf	100
3	IPR002486: Nematode cuticle collagen, N-terminal	5	50	0.00359848	1	5.35496	10
3	IPR002557: Chitin binding domain	3	10	0.000941071	0.433834	20.5261	30
3	IPR002637: Ham1-like protein	1	1	0.0206839	1	Inf	100
3	IPR002777: Prefoldin beta-like	1	4	0.0802148	1	15.8351	25
3	IPR003033: SCP2 sterol-binding domain	1	3	0.0607827	1	23.7401	33.3333
3	IPR003323: OTU domain	1	8	0.154021	1	6.78626	12.5
3	IPR003422: Cytochrome b-c1 complex, subunit 6	1	1	0.0206839	1	Inf	100
3	IPR003582: ShKT domain	2	39	0.192721	1	2.5729	5.12821
3	IPR003591: Leucine-rich repeat, typical subtype	1	33	0.498803	1	1.48163	3.0303
3	IPR003594: Histidine kinase/HSP90-like ATPase	2	6	0.00604803	1	23.8412	33.3333
3	IPR003595: Protein-tyrosine phosphatase, catalytic	1	42	0.585015	1	1.15547	2.38095
3	IPR003607: HD/PDEase domain	1	9	0.171532	1	5.93781	11.1111
3	IPR003619: MAD homology 1, Dwarfin-type	1	7	0.136142	1	7.9181	14.2857
3	IPR003677: Domain of unknown function DUF148	2	3	0.00126042	0.581055	95.4209	66.6667
3	IPR003689: Zinc/iron permease	1	14	0.25382	1	3.65262	7.14286
3	IPR003903: Ubiquitin interacting motif	1	4	0.0802148	1	15.8351	25
3	IPR003959: ATPase, AAA-type, core	1	36	0.529358	1	1.35429	2.77778
3	IPR003960: ATPase, AAA-type, conserved site	1	23	0.381966	1	2.15706	4.34783
3	IPR004033: UbiE/COQ5 methyltransferase	1	1	0.0206839	1	Inf	100
3	IPR004038: Ribosomal protein L7Ae/L30e/S12e/Gadd45	1	8	0.154021	1	6.78626	12.5
3	IPR004156: Organic anion transporter polypeptide	1	5	0.0992466	1	11.8751	20
3	IPR004160: Translation elongation factor EFTu/EF1A, C-terminal	1	6	0.117886	1	9.50021	16.6667
3	IPR004161: Translation elongation factor EFTu-like, domain 2	1	10	0.188683	1	5.27743	10
3	IPR004205: Cytochrome b-c1 complex subunit 8	1	1	0.0206839	1	Inf	100
3	IPR004364: Aminoacyl-tRNA synthetase, class II (D/K/N)	1	11	0.205479	1	4.7502	9.09091
3	IPR004365: OB-fold nucleic acid binding domain, AA-tRNA synthetase-type	1	10	0.188683	1	5.27743	10
3	IPR004523: Aspartate-tRNA synthetase, type 2	1	1	0.0206839	1	Inf	100
3	IPR004539: Translation elongation factor EF1A, eukaryotic/archaeal	1	2	0.0409419	1	47.4514	50
3	IPR005110: MoeA, N-terminal and linker domain	1	1	0.0206839	1	Inf	100
3	IPR005111: MoeA, C-terminal, domain IV	1	1	0.0206839	1	Inf	100
3	IPR005568: Ribosomal protein L6, N-terminal	1	1	0.0206839	1	Inf	100
3	IPR005680: Ribosomal protein S23, eukaryotic/archaeal	1	2	0.0409419	1	47.4514	50
3	IPR005707: Ribosomal protein S2, eukaryotic/archaeal	1	1	0.0206839	1	Inf	100
3	IPR005713: Ribosomal protein S19A/S15e	1	1	0.0206839	1	Inf	100
3	IPR005804: Fatty acid desaturase domain	1	4	0.0802148	1	15.8351	25
3	IPR005937: 26S proteasome regulatory subunit P45-like	1	7	0.136142	1	7.9181	14.2857
3	IPR006026: Peptidase, metallopeptidase	1	22	0.368886	1	2.25988	4.54545
3	IPR006029: Neurotransmitter-gated ion-channel transmembrane domain	2	39	0.192721	1	2.5729	5.12821
3	IPR006032: Ribosomal protein S12/S23	1	3	0.0607827	1	23.7401	33.3333
3	IPR006073: GTP binding domain	1	18	0.31375	1	2.79259	5.55556
3	IPR006103: Glycoside hydrolase family 2, catalytic domain	1	2	0.0409419	1	47.4514	50
3	IPR006108: 3-hydroxyacyl-CoA dehydrogenase, C-terminal	1	2	0.0409419	1	47.4514	50
3	IPR006150: Cysteine-rich repeat	1	19	0.327968	1	2.63719	5.26316
3	IPR006162: Phosphopantetheine attachment site	1	3	0.0607827	1	23.7401	33.3333
3	IPR006176: 3-hydroxyacyl-CoA dehydrogenase, NAD binding	1	2	0.0409419	1	47.4514	50
3	IPR006195: Aminoacyl-tRNA synthetase, class II	1	21	0.35553	1	2.37311	4.7619
3	IPR006201: Neurotransmitter-gated ion-channel	3	51	0.0882996	1	2.98508	5.88235
3	IPR006202: Neurotransmitter-gated ion-channel ligand-binding domain	3	51	0.0882996	1	2.98508	5.88235
3	IPR006214: Bax inhibitor 1-related	1	4	0.0802148	1	15.8351	25
3	IPR006262: Cytidine deaminase, homotetrameric	1	1	0.0206839	1	Inf	100
3	IPR006355: HAD hydrolase, LHPP/HDHD2	1	2	0.0409419	1	47.4514	50
3	IPR006357: HAD-superfamily hydrolase, subfamily IIA	1	3	0.0607827	1	23.7401	33.3333
3	IPR006424: Glyceraldehyde-3-phosphate dehydrogenase, type I	1	2	0.0409419	1	47.4514	50
3	IPR006696: Protein of unknown function DUF423	1	1	0.0206839	1	Inf	100
3	IPR006804: BCL7	1	1	0.0206839	1	Inf	100
3	IPR007034: Ribosome biogenesis protein BMS1/TSR1, C-terminal	1	2	0.0409419	1	47.4514	50
3	IPR007125: Histone H2A/H2B/H3	1	13	0.238041	1	3.95773	7.69231
3	IPR007185: DNA polymerase alpha/delta/epsilon, subunit B	1	3	0.0607827	1	23.7401	33.3333
3	IPR007194: Transport protein particle (TRAPP) component	1	3	0.0607827	1	23.7401	33.3333
3	IPR007239: Autophagy-related protein 5	1	1	0.0206839	1	Inf	100
3	IPR007727: Spo12	1	1	0.0206839	1	Inf	100
3	IPR008138: Saposin B type, region 2	1	1	0.0206839	1	Inf	100
3	IPR008139: Saposin B type domain	2	6	0.00604803	1	23.8412	33.3333
3	IPR008160: Collagen triple helix repeat	5	78	0.0225678	1	3.29321	6.41026
3	IPR008193: DNA-directed RNA polymerase Rpb11, 13-16kDa subunit, conserved site	1	2	0.0409419	1	47.4514	50
3	IPR008284: Molybdenum cofactor biosynthesis, conserved site	1	1	0.0206839	1	Inf	100
3	IPR008914: Phosphatidylethanolamine-binding protein	1	3	0.0607827	1	23.7401	33.3333
3	IPR008927: 6-phosphogluconate dehydrogenase-like, C-terminal domain superfamily	1	7	0.136142	1	7.9181	14.2857
3	IPR008974: TRAF-like	1	10	0.188683	1	5.27743	10
3	IPR008978: HSP20-like chaperone	3	27	0.0177161	1	5.9823	11.1111
3	IPR008979: Galactose-binding-like domain superfamily	1	24	0.394776	1	2.06318	4.16667
3	IPR008984: SMAD/FHA domain superfamily	1	19	0.327968	1	2.63719	5.26316
3	IPR008991: Translation protein SH3-like domain superfamily	1	11	0.205479	1	4.7502	9.09091
3	IPR009000: Translation protein, beta-barrel domain superfamily	3	26	0.0159867	1	6.24285	11.5385
3	IPR009001: Translation elongation factor EF1A/initiation factor IF2gamma, C-terminal	1	9	0.171532	1	5.93781	11.1111
3	IPR009025: DNA-directed RNA polymerase, RBP11-like dimerisation domain	1	2	0.0409419	1	47.4514	50
3	IPR009038: GOLD domain	1	11	0.205479	1	4.7502	9.09091
3	IPR009050: Globin-like superfamily	1	24	0.394776	1	2.06318	4.16667
3	IPR009053: Prefoldin	1	8	0.154021	1	6.78626	12.5
3	IPR009060: UBA-like superfamily	1	23	0.381966	1	2.15706	4.34783
3	IPR009071: High mobility group box domain	1	20	0.341892	1	2.49828	5
3	IPR009072: Histone-fold	1	35	0.519385	1	1.39423	2.85714
3	IPR009081: Phosphopantetheine binding ACP domain	1	6	0.117886	1	9.50021	16.6667
3	IPR009244: Mediator complex, subunit Med7	1	1	0.0206839	1	Inf	100
3	IPR009332: Mediator of RNA polymerase II transcription subunit 22	1	1	0.0206839	1	Inf	100
3	IPR009346: GRIM-19	1	1	0.0206839	1	Inf	100
3	IPR009846: Splicing factor 3B subunit 5/RDS3 complex subunit 10	1	1	0.0206839	1	Inf	100
3	IPR010080: Thioester reductase-like domain	1	1	0.0206839	1	Inf	100
3	IPR010313: Glycine N-acyltransferase	1	2	0.0409419	1	47.4514	50
3	IPR010448: Torsin	1	1	0.0206839	1	Inf	100
3	IPR010480: Pepsin inhibitor-3-like repeated domain	2	3	0.00126042	0.581055	95.4209	66.6667
3	IPR010920: LSM domain superfamily	2	22	0.075054	1	4.76708	9.09091
3	IPR011001: Saposin-like	2	6	0.00604803	1	23.8412	33.3333
3	IPR011030: Lipovitellin-phosvitin complex, superhelical domain	1	2	0.0409419	1	47.4514	50
3	IPR011051: RmlC-like cupin domain superfamily	1	6	0.117886	1	9.50021	16.6667
3	IPR011332: Zinc-binding ribosomal protein	1	6	0.117886	1	9.50021	16.6667
3	IPR011356: Peptidase M17, leucine aminopeptidase/peptidase B	2	3	0.00126042	0.581055	95.4209	66.6667
3	IPR011583: Chitinase II	1	6	0.117886	1	9.50021	16.6667
3	IPR011611: Carbohydrate kinase PfkB	1	3	0.0607827	1	23.7401	33.3333
3	IPR011877: Ribokinase	1	1	0.0206839	1	Inf	100
3	IPR011990: Tetratricopeptide-like helical domain superfamily	3	111	0.50118	1	1.3194	2.7027
3	IPR011992: EF-hand domain pair	3	82	0.240561	1	1.80855	3.65854
3	IPR012259: Dihydrofolate reductase	1	1	0.0206839	1	Inf	100
3	IPR012292: Globin/Protoglobin	1	25	0.407322	1	1.97695	4
3	IPR012338: Beta-lactamase/transpeptidase-like	1	9	0.171532	1	5.93781	11.1111
3	IPR012340: Nucleic acid-binding, OB-fold	4	58	0.0317042	1	3.55163	6.89655
3	IPR012674: Calycin	1	17	0.299232	1	2.96735	5.88235
3	IPR012948: AARP2CN	1	2	0.0409419	1	47.4514	50
3	IPR013019: MAD homology, MH1	1	6	0.117886	1	9.50021	16.6667
3	IPR013099: Potassium channel domain	1	34	0.509201	1	1.4366	2.94118
3	IPR013120: Fatty acyl-coenzyme A reductase, NAD-binding domain	1	2	0.0409419	1	47.4514	50
3	IPR013126: Heat shock protein 70 family	2	7	0.00835228	1	19.0771	28.5714
3	IPR013201: Cathepsin propeptide inhibitor domain (I29)	1	17	0.299232	1	2.96735	5.88235
3	IPR013766: Thioredoxin domain	1	28	0.443428	1	1.75682	3.57143
3	IPR014347: Tautomerase/MIF superfamily	1	2	0.0409419	1	47.4514	50
3	IPR014710: RmlC-like jelly roll fold	1	16	0.284409	1	3.16542	6.25
3	IPR014722: Ribosomal protein L2, domain 2	1	10	0.188683	1	5.27743	10
3	IPR014878: THAP4-like, heme-binding beta-barrel domain	1	7	0.136142	1	7.9181	14.2857
3	IPR015255: Vitellinogen, open beta-sheet	1	1	0.0206839	1	Inf	100
3	IPR015404: Sorting nexin Vps5-like, C-terminal	1	2	0.0409419	1	47.4514	50
3	IPR015816: Vitellinogen, beta-sheet N-terminal	1	1	0.0206839	1	Inf	100
3	IPR015817: Vitellinogen, open beta-sheet, subdomain 1	1	1	0.0206839	1	Inf	100
3	IPR015819: Lipid transport protein, beta-sheet shell	1	1	0.0206839	1	Inf	100
3	IPR015927: Peptidase S24/S26A/S26B/S26C	1	1	0.0206839	1	Inf	100
3	IPR015972: Ribosomal protein L19/L19e, domain 1	1	1	0.0206839	1	Inf	100
3	IPR016040: NAD(P)-binding domain	1	7	0.136142	1	7.9181	14.2857
3	IPR016092: FeS cluster insertion protein	1	2	0.0409419	1	47.4514	50
3	IPR016125: Peptidase C15, pyroglutamyl peptidase I-like	1	1	0.0206839	1	Inf	100
3	IPR016130: Protein-tyrosine phosphatase, active site	2	44	0.230769	1	2.26556	4.54545
3	IPR016157: Cullin, conserved site	1	4	0.0802148	1	15.8351	25
3	IPR016158: Cullin homology domain	1	6	0.117886	1	9.50021	16.6667
3	IPR016159: Cullin repeat-like-containing domain superfamily	1	10	0.188683	1	5.27743	10
3	IPR016181: Acyl-CoA N-acyltransferase	1	28	0.443428	1	1.75682	3.57143
3	IPR016192: APOBEC/CMP deaminase, zinc-binding	1	3	0.0607827	1	23.7401	33.3333
3	IPR016193: Cytidine deaminase-like	1	4	0.0802148	1	15.8351	25
3	IPR016477: Fructosamine/Ketosamine-3-kinase	1	2	0.0409419	1	47.4514	50
3	IPR016680: NADH dehydrogenase [ubiquinone] (complex I), alpha subcomplex, subunit 8	1	1	0.0206839	1	Inf	100
3	IPR016721: Bet3 family	1	1	0.0206839	1	Inf	100
3	IPR017089: Splicing factor 3B, subunit 5	1	1	0.0206839	1	Inf	100
3	IPR017378: Torsin 1/2	1	1	0.0206839	1	Inf	100
3	IPR017853: Glycoside hydrolase superfamily	2	29	0.120258	1	3.52885	6.89655
3	IPR017855: SMAD-like domain superfamily	1	8	0.154021	1	6.78626	12.5
3	IPR017925: Dihydrofolate reductase conserved site	1	1	0.0206839	1	Inf	100
3	IPR017972: Cytochrome P450, conserved site	1	6	0.117886	1	9.50021	16.6667
3	IPR018000: Neurotransmitter-gated ion-channel, conserved site	2	42	0.21547	1	2.37926	4.7619
3	IPR018108: Mitochondrial substrate/solute carrier	2	25	0.0936701	1	4.14394	8
3	IPR018130: Ribosomal protein S2, conserved site	1	1	0.0206839	1	Inf	100
3	IPR018170: Aldo/keto reductase, conserved site	1	4	0.0802148	1	15.8351	25
3	IPR018181: Heat shock protein 70, conserved site	2	6	0.00604803	1	23.8412	33.3333
3	IPR018200: Ubiquitin specific protease, conserved site	1	19	0.327968	1	2.63719	5.26316
3	IPR018247: EF-Hand 1, calcium-binding site	3	61	0.131924	1	2.46838	4.91803
3	IPR018252: Annexin repeat, conserved site	1	2	0.0409419	1	47.4514	50
3	IPR018253: DnaJ domain, conserved site	1	15	0.269274	1	3.39181	6.66667
3	IPR018254: Ribosomal protein L29, conserved site	1	1	0.0206839	1	Inf	100
3	IPR018256: Ribosomal protein L13e, conserved site	1	1	0.0206839	1	Inf	100
3	IPR018349: Peptidase M24A, methionine aminopeptidase, subfamily 2, binding site	1	1	0.0206839	1	Inf	100
3	IPR018472: Growth arrest/ DNA-damage-inducible protein-interacting protein 1	1	1	0.0206839	1	Inf	100
3	IPR018502: Annexin repeat	1	4	0.0802148	1	15.8351	25
3	IPR018545: Btz domain	1	4	0.0802148	1	15.8351	25
3	IPR019173: NADH:ubiquinone oxidoreductase, NDUFB5/SGDH subunit	1	1	0.0206839	1	Inf	100
3	IPR019410: Lysine methyltransferase	1	6	0.117886	1	9.50021	16.6667
3	IPR019479: Peroxiredoxin, C-terminal	1	5	0.0992466	1	11.8751	20
3	IPR019559: Cullin protein, neddylation domain	1	5	0.0992466	1	11.8751	20
3	IPR019756: Peptidase S26A, signal peptidase I, serine active site	1	1	0.0206839	1	Inf	100
3	IPR019758: Peptidase S26A, signal peptidase I, conserved site	1	1	0.0206839	1	Inf	100
3	IPR019770: Eukaryotic translation initiation factor 4E (eIF-4E), conserved site	2	3	0.00126042	0.581055	95.4209	66.6667
3	IPR019805: Heat shock protein Hsp90, conserved site	2	2	0.000425963	0.196369	Inf	100
3	IPR019829: Macrophage migration inhibitory factor, conserved site	1	1	0.0206839	1	Inf	100
3	IPR019954: Ubiquitin conserved site	2	5	0.00408762	1	31.8144	40
3	IPR019956: Ubiquitin domain	2	5	0.00408762	1	31.8144	40
3	IPR019979: Ribosomal protein S17, conserved site	1	1	0.0206839	1	Inf	100
3	IPR020338: SMN complex, gem-associated protein 7	1	1	0.0206839	1	Inf	100
3	IPR020422: Dual specificity protein phosphatase domain	1	17	0.299232	1	2.96735	5.88235
3	IPR020471: Aldo-keto reductase	1	5	0.0992466	1	11.8751	20
3	IPR020568: Ribosomal protein S5 domain 2-type fold	2	31	0.134171	1	3.28491	6.45161
3	IPR020575: Heat shock protein Hsp90, N-terminal	2	3	0.00126042	0.581055	95.4209	66.6667
3	IPR020618: Adenylate kinase isoenzyme 6	1	1	0.0206839	1	Inf	100
3	IPR020806: Polyketide synthase, phosphopantetheine-binding domain	1	3	0.0607827	1	23.7401	33.3333
3	IPR020828: Glyceraldehyde 3-phosphate dehydrogenase, NAD(P) binding domain	1	2	0.0409419	1	47.4514	50
3	IPR020829: Glyceraldehyde 3-phosphate dehydrogenase, catalytic domain	1	2	0.0409419	1	47.4514	50
3	IPR020830: Glyceraldehyde 3-phosphate dehydrogenase, active site	1	2	0.0409419	1	47.4514	50
3	IPR020831: Glyceraldehyde/Erythrose phosphate dehydrogenase family	1	2	0.0409419	1	47.4514	50
3	IPR020845: AMP-binding, conserved site	1	10	0.188683	1	5.27743	10
3	IPR020846: Major facilitator superfamily domain	1	46	0.618428	1	1.0524	2.17391
3	IPR020892: Cyclophilin-type peptidyl-prolyl cis-trans isomerase, conserved site	1	12	0.22193	1	4.3174	8.33333
3	IPR020904: Short-chain dehydrogenase/reductase, conserved site	1	14	0.25382	1	3.65262	7.14286
3	IPR020934: Ribosomal protein S19 conserved site	1	1	0.0206839	1	Inf	100
3	IPR021138: 60S ribosomal protein L18a/ L20, eukaryotes	1	1	0.0206839	1	Inf	100
3	IPR022682: Peptidase C2, calpain, large subunit, domain III	1	4	0.0802148	1	15.8351	25
3	IPR022683: Peptidase C2, calpain, domain III	1	4	0.0802148	1	15.8351	25
3	IPR022684: Peptidase C2, calpain family	1	4	0.0802148	1	15.8351	25
3	IPR022764: Peptidase S54, rhomboid domain	1	5	0.0992466	1	11.8751	20
3	IPR022991: Ribosomal protein L30e, conserved site	1	1	0.0206839	1	Inf	100
3	IPR023184: Ubiquinol-cytochrome C reductase hinge domain	1	1	0.0206839	1	Inf	100
3	IPR023210: NADP-dependent oxidoreductase domain	1	6	0.117886	1	9.50021	16.6667
3	IPR023214: HAD superfamily	1	36	0.529358	1	1.35429	2.77778
3	IPR023333: Proteasome B-type subunit	1	5	0.0992466	1	11.8751	20
3	IPR023395: Mitochondrial carrier domain superfamily	2	25	0.0936701	1	4.14394	8
3	IPR023398: Translation Initiation factor eIF- 4e-like	2	3	0.00126042	0.581055	95.4209	66.6667
3	IPR023573: Ribosomal protein 50S-L18Ae/60S-L20/60S-L18A	1	1	0.0206839	1	Inf	100
3	IPR023575: Ribosomal protein S19, superfamily	1	1	0.0206839	1	Inf	100
3	IPR023576: UbiE/COQ5 methyltransferase, conserved site	1	1	0.0206839	1	Inf	100
3	IPR023591: Ribosomal protein S2, flavodoxin-like domain superfamily	1	2	0.0409419	1	47.4514	50
3	IPR023601: Golgi SNAP receptor complex, subunit 1	1	1	0.0206839	1	Inf	100
3	IPR023616: Cytochrome c oxidase-like, subunit I domain	1	2	0.0409419	1	47.4514	50
3	IPR023638: Ribosomal protein L19/L19e conserved site	1	1	0.0206839	1	Inf	100
3	IPR024072: Dihydrofolate reductase-like domain superfamily	1	1	0.0206839	1	Inf	100
3	IPR024079: Metallopeptidase, catalytic domain superfamily	1	38	0.54869	1	1.28085	2.63158
3	IPR024096: NO signalling/Golgi transport ligand-binding domain superfamily	1	5	0.0992466	1	11.8751	20
3	IPR024706: Peroxiredoxin, AhpC-type	1	4	0.0802148	1	15.8351	25
3	IPR024826: DNA polymerase delta/II small subunit family	1	1	0.0206839	1	Inf	100
3	IPR024936: Cyclophilin-type peptidyl-prolyl cis-trans isomerase	1	6	0.117886	1	9.50021	16.6667
3	IPR024977: Anaphase-promoting complex subunit 4, WD40 domain	1	13	0.238041	1	3.95773	7.69231
3	IPR025110: AMP-binding enzyme, C-terminal domain	1	10	0.188683	1	5.27743	10
3	IPR026015: F1F0 ATP synthase OSCP/delta subunit, N-terminal domain superfamily	1	1	0.0206839	1	Inf	100
3	IPR026054: Nuclear pore complex protein	1	1	0.0206839	1	Inf	100
3	IPR027239: Calumenin	1	1	0.0206839	1	Inf	100
3	IPR027267: AH/BAR domain superfamily	1	31	0.477344	1	1.5807	3.22581
3	IPR027450: Alpha-ketoglutarate-dependent dioxygenase AlkB-like	1	3	0.0607827	1	23.7401	33.3333
3	IPR027498: Ribosomal protein S2, eukaryotic	1	1	0.0206839	1	Inf	100
3	IPR027502: Inosine triphosphate pyrophosphatase	1	1	0.0206839	1	Inf	100
3	IPR027534: Ribosomal protein L12/P1/P2 family	2	3	0.00126042	0.581055	95.4209	66.6667
3	IPR028150: Lustrin, cysteine-rich repeated	1	12	0.22193	1	4.3174	8.33333
3	IPR028226: Protein LIN37	1	1	0.0206839	1	Inf	100
3	IPR028333: Ribosomal protein S17, archaeal/eukaryotic	1	1	0.0206839	1	Inf	100
3	IPR028796: Tetratricopeptide repeat protein 8	1	1	0.0206839	1	Inf	100
3	IPR028877: 50S ribosomal protein L18Ae/60S ribosomal protein L20 and L18a	1	1	0.0206839	1	Inf	100
3	IPR028889: Ubiquitin specific protease domain	1	22	0.368886	1	2.25988	4.54545
3	IPR029000: Cyclophilin-like domain superfamily	1	15	0.269274	1	3.39181	6.66667
3	IPR029001: Inosine triphosphate pyrophosphatase-like	1	2	0.0409419	1	47.4514	50
3	IPR029021: Protein-tyrosine phosphatase-like	2	67	0.405053	1	1.46083	2.98507
3	IPR029045: ClpP/crotonase-like domain superfamily	1	7	0.136142	1	7.9181	14.2857
3	IPR029047: Heat shock protein 70kD, peptide-binding domain superfamily	2	5	0.00408762	1	31.8144	40
3	IPR029048: Heat shock protein 70kD, C-terminal domain superfamily	2	6	0.00604803	1	23.8412	33.3333
3	IPR029055: Nucleophile aminohydrolases, N-terminal	2	20	0.0634001	1	5.29656	10
3	IPR029056: Ribokinase-like	1	6	0.117886	1	9.50021	16.6667
3	IPR029063: S-adenosyl-L-methionine-dependent methyltransferase	2	82	0.687608	1	1.18529	2.43902
3	IPR029064: 50S ribosomal protein L30e-like	1	10	0.188683	1	5.27743	10
3	IPR029070: Chitinase insertion domain superfamily	1	6	0.117886	1	9.50021	16.6667
3	IPR029071: Ubiquitin-like domain superfamily	2	75	0.669125	1	1.2998	2.66667
3	IPR029153: Chondroitin proteoglycan 4	1	4	0.0802148	1	15.8351	25
3	IPR029240: MMS19, N-terminal	1	1	0.0206839	1	Inf	100
3	IPR029332: PEHE domain	1	1	0.0206839	1	Inf	100
3	IPR029759: Glutathione peroxidase active site	1	3	0.0607827	1	23.7401	33.3333
3	IPR029760: Glutathione peroxidase conserved site	1	1	0.0206839	1	Inf	100
3	IPR030387: Bms1/Tsr1-type G domain	1	2	0.0409419	1	47.4514	50
3	IPR031157: Tr-type G domain, conserved site	1	8	0.154021	1	6.78626	12.5
3	IPR031424: Protein quiver	1	2	0.0409419	1	47.4514	50
3	IPR032143: BLOC-1-related complex subunit 7	1	1	0.0206839	1	Inf	100
3	IPR032440: 40S ribosomal protein S11, N-terminal	1	1	0.0206839	1	Inf	100
3	IPR032476: Carnitine O-palmitoyltransferase, N-terminal	1	1	0.0206839	1	Inf	100
3	IPR032501: Proteasomal ATPase OB C-terminal domain	1	5	0.0992466	1	11.8751	20
3	IPR032675: Leucine-rich repeat domain superfamily	3	83	0.246098	1	1.78583	3.61446
3	IPR032870: Alpha-ketoglutarate-dependent dioxygenase alkB homologue 7	1	1	0.0206839	1	Inf	100
3	IPR033381: Ubiquitin-specific peptidase 29	1	1	0.0206839	1	Inf	100
3	IPR033883: Calpain subdomain III	1	2	0.0409419	1	47.4514	50
3	IPR033898: DNA-directed RNA polymerases I and III subunit AC19	1	1	0.0206839	1	Inf	100
3	IPR033935: Ribosomal protein L19, eukaryotic	1	1	0.0206839	1	Inf	100
3	IPR034035: Astacin-like metallopeptidase domain	1	16	0.284409	1	3.16542	6.25
3	IPR034104: Sm-like protein Lsm1	1	1	0.0206839	1	Inf	100
3	IPR034110: LSM domain containing 1	1	1	0.0206839	1	Inf	100
3	IPR035206: Proteasome subunit beta 2	1	1	0.0206839	1	Inf	100
3	IPR035263: 26S proteasome regulatory subunit 10B	1	1	0.0206839	1	Inf	100
3	IPR035810: Phosphatidylethanolamine-binding protein, eukaryotic	1	3	0.0607827	1	23.7401	33.3333
3	IPR035903: HesB-like domain superfamily	1	2	0.0409419	1	47.4514	50
3	IPR035952: Rhomboid-like superfamily	1	5	0.0992466	1	11.8751	20
3	IPR035970: Ribosomal protein L19/L19e superfamily	1	1	0.0206839	1	Inf	100
3	IPR035987: Ribosomal protein S8 superfamily	1	1	0.0206839	1	Inf	100
3	IPR036005: Creatinase/aminopeptidase-like	1	7	0.136142	1	7.9181	14.2857
3	IPR036047: F-box-like domain superfamily	2	33	0.148422	1	3.07244	6.06061
3	IPR036049: Ribosomal protein L29/L35 superfamily	1	1	0.0206839	1	Inf	100
3	IPR036084: Serine protease inhibitor-like superfamily	1	4	0.0802148	1	15.8351	25
3	IPR036135: MoeA, N-terminal and linker domain superfamily	1	1	0.0206839	1	Inf	100
3	IPR036156: Beta-Galactosidase/glucuronidase domain superfamily	1	2	0.0409419	1	47.4514	50
3	IPR036213: Calpain large subunit, domain III superfamily	1	4	0.0802148	1	15.8351	25
3	IPR036249: Thioredoxin-like superfamily	2	75	0.669125	1	1.2998	2.66667
3	IPR036273: CRAL/TRIO, N-terminal domain superfamily	1	4	0.0802148	1	15.8351	25
3	IPR036286: LexA/Signal peptidase-like superfamily	1	3	0.0607827	1	23.7401	33.3333
3	IPR036291: NAD(P)-binding domain superfamily	7	82	0.00150527	0.693929	4.52692	8.53659
3	IPR036317: Cullin homology domain superfamily	1	6	0.117886	1	9.50021	16.6667
3	IPR036388: Winged helix-like DNA-binding domain superfamily	2	89	0.707236	1	1.08921	2.24719
3	IPR036390: Winged helix DNA-binding domain superfamily	2	78	0.676857	1	1.24814	2.5641
3	IPR036396: Cytochrome P450 superfamily	1	6	0.117886	1	9.50021	16.6667
3	IPR036412: HAD-like superfamily	1	43	0.593631	1	1.12786	2.32558
3	IPR036425: MoaB/Mog-like domain superfamily	1	3	0.0607827	1	23.7401	33.3333
3	IPR036440: Peptidase C15, pyroglutamyl peptidase I-like superfamily	1	1	0.0206839	1	Inf	100
3	IPR036465: von Willebrand factor A-like domain superfamily	1	30	0.466274	1	1.63536	3.33333
3	IPR036508: Chitin binding domain superfamily	3	11	0.0012743	0.587451	17.962	27.2727
3	IPR036527: SCP2 sterol-binding domain superfamily	1	3	0.0607827	1	23.7401	33.3333
3	IPR036578: SMAD MH1 domain superfamily	1	6	0.117886	1	9.50021	16.6667
3	IPR036598: GOLD domain superfamily	1	12	0.22193	1	4.3174	8.33333
3	IPR036603: RNA polymerase, RBP11-like subunit	1	4	0.0802148	1	15.8351	25
3	IPR036610: PEBP-like superfamily	1	3	0.0607827	1	23.7401	33.3333
3	IPR036642: Cytochrome b-c1 complex subunit 8 superfamily	1	1	0.0206839	1	Inf	100
3	IPR036688: MoeA, C-terminal, domain IV superfamily	1	1	0.0206839	1	Inf	100
3	IPR036719: Neurotransmitter-gated ion-channel transmembrane domain superfamily	2	45	0.238446	1	2.2128	4.44444
3	IPR036734: Neurotransmitter-gated ion-channel ligand-binding domain superfamily	3	53	0.0964635	1	2.86517	5.66038
3	IPR036736: ACP-like superfamily	1	6	0.117886	1	9.50021	16.6667
3	IPR036811: Ubiquinol-cytochrome C reductase hinge domain superfamily	1	1	0.0206839	1	Inf	100
3	IPR036812: NADP-dependent oxidoreductase domain superfamily	1	7	0.136142	1	7.9181	14.2857
3	IPR036855: Zinc finger, CCCH-type superfamily	2	23	0.0811168	1	4.53934	8.69565
3	IPR036865: CRAL-TRIO lipid binding domain superfamily	1	13	0.238041	1	3.95773	7.69231
3	IPR036869: Chaperone J-domain superfamily	1	35	0.519385	1	1.39423	2.85714
3	IPR036871: PX domain superfamily	1	13	0.238041	1	3.95773	7.69231
3	IPR036890: Histidine kinase/HSP90-like ATPase superfamily	2	9	0.013933	1	13.6218	22.2222
3	IPR036910: High mobility group box domain superfamily	1	22	0.368886	1	2.25988	4.54545
3	IPR036927: Cytochrome c oxidase-like, subunit I superfamily	1	2	0.0409419	1	47.4514	50
3	IPR037104: Annexin superfamily	1	4	0.0802148	1	15.8351	25
3	IPR037151: Alpha-ketoglutarate-dependent dioxygenase AlkB-like superfamily	1	4	0.0802148	1	15.8351	25
3	IPR037196: HSP90, C-terminal domain	2	3	0.00126042	0.581055	95.4209	66.6667
3	IPR037212: Mediator complex, subunit Med7/Med21-like	1	2	0.0409419	1	47.4514	50
3	IPR037710: Signal peptidase complex catalytic subunit SEC11C	1	1	0.0206839	1	Inf	100
3	IPR037875: Ribosome biogenesis protein Bms1, N-terminal	1	1	0.0206839	1	Inf	100
3	IPR038412: Pepsin inhibitor-3 domain superfamily	3	4	3.44007e-05	0.0158587	142.925	75
3	IPR038427: MED22 superfamily	1	1	0.0206839	1	Inf	100
3	IPR038430: NADH:ubiquinone oxidoreductase, subunit 3 superfamily	1	2	0.0409419	1	47.4514	50
3	IPR038479: Transthyretin-like superfamily	4	28	0.00247028	1	8.01183	14.2857
3	IPR038587: Ribosomal protein L40e superfamily	1	1	0.0206839	1	Inf	100
3	IPR038661: Ribosomal protein L35A superfamily	1	2	0.0409419	1	47.4514	50
3	IPR038716: Ribosomal protein P1/P2, N-terminal domain	2	3	0.00126042	0.581055	95.4209	66.6667
3	IPR038738: Nedd8-like ubiquitin	1	1	0.0206839	1	Inf	100
3	IPR038765: Papain-like cysteine peptidase superfamily	3	75	0.202503	1	1.98575	4
3	IPR038987: Molybdopterin biosynthesis protein MoeA-like	1	1	0.0206839	1	Inf	100
3	IPR039109: Ribosomal protein L30/YlxQ	1	1	0.0206839	1	Inf	100
3	IPR039258: Zinc finger protein 511	1	1	0.0206839	1	Inf	100
3	IPR039260: Chondroitin proteoglycan 3	1	1	0.0206839	1	Inf	100
3	IPR039417: Papain-like cysteine endopeptidase	1	20	0.341892	1	2.49828	5
3	IPR039547: 60S ribosomal protein L19	1	1	0.0206839	1	Inf	100
3	IPR039551: Choline/carnitine acyltransferase domain	1	4	0.0802148	1	15.8351	25
3	IPR039761: Ribosome biogenesis protein Bms1/Tsr1	1	2	0.0409419	1	47.4514	50
3	IPR039920: DNA repair/transcription protein MET18/MMS19	1	1	0.0206839	1	Inf	100
3	IPR040282: Abnormal cell migration protein 18-like	1	7	0.136142	1	7.9181	14.2857
3	IPR040663: DNA polymerase delta subunit, OB-fold domain	1	1	0.0206839	1	Inf	100
3	IPR041105: TAR DNA-binding protein 43, N-terminal	1	5	0.0992466	1	11.8751	20
3	IPR041417: Probable aminopeptidase NPEPL1, N-terminal	1	1	0.0206839	1	Inf	100
3	IPR041569: AAA ATPase, AAA+ lid domain	1	19	0.327968	1	2.63719	5.26316
3	IPR041625: Beta-mannosidase, Ig-fold domain	1	1	0.0206839	1	Inf	100
3	IPR041863: DNA polymerase delta subunit 2, C-terminal domain	1	1	0.0206839	1	Inf	100
3	IPR041997: Ribosomal Protein L6, KOW domain	1	1	0.0206839	1	Inf	100
3	IPR042099: AMP-dependent synthetase-like superfamily	1	18	0.31375	1	2.79259	5.55556
3	IPR042231: Choline/Carnitine o-acyltransferase, domain 2	1	4	0.0802148	1	15.8351	25
3	IPR042232: Choline/Carnitine o-acyltransferase, domain 1	1	4	0.0802148	1	15.8351	25
3	IPR042526: Autophagy protein Atg5, helix rich domain	1	1	0.0206839	1	Inf	100
3	IPR042527: Autophagy protein Atg5, UblA domain	1	1	0.0206839	1	Inf	100
3	IPR043035: Growth arrest and DNA damage-inducible proteins-interacting protein 1 domain superfamily	1	1	0.0206839	1	Inf	100
3	IPR043129: ATPase, nucleotide binding domain	2	30	0.127168	1	3.40253	6.66667
3	IPR043145: Zinc finger, ZZ-type superfamily	1	5	0.0992466	1	11.8751	20
3	IPR044076: Ribosomal protein P2	2	2	0.000425963	0.196369	Inf	100
3	IPR044156: Galectin-like	1	7	0.136142	1	7.9181	14.2857
3	IPR044189: Exportin 4/7-like	1	3	0.0607827	1	23.7401	33.3333
3	IPR044399: Myoglobin-like, M family globin domain	1	21	0.35553	1	2.37311	4.7619
3	IPR044642: U6 snRNA-associated Sm-like protein Lsm1/8	1	2	0.0409419	1	47.4514	50
3	IPR044677: Mitochondrial phosphate carrier protein Pic2/Mir1-like	1	1	0.0206839	1	Inf	100
3	GO:0000003: reproduction	1	27	0.431643	1	1.82446	3.7037
3	GO:0000028: ribosomal small subunit assembly	1	1	0.0206839	1	Inf	100
3	GO:0000045: autophagosome assembly	1	4	0.0802148	1	15.8351	25
3	GO:0000184: nuclear-transcribed mRNA catabolic process, nonsense-mediated decay	1	13	0.238041	1	3.95773	7.69231
3	GO:0000398: mRNA splicing, via spliceosome	1	41	0.576216	1	1.18446	2.43902
3	GO:0000413: protein peptidyl-prolyl isomerization	1	24	0.394776	1	2.06318	4.16667
3	GO:0000956: nuclear-transcribed mRNA catabolic process	1	5	0.0992466	1	11.8751	20
3	GO:0001514: selenocysteine incorporation	1	1	0.0206839	1	Inf	100
3	GO:0002182: cytoplasmic translational elongation	2	2	0.000425963	0.0685801	Inf	100
3	GO:0005975: carbohydrate metabolic process	3	87	0.429538	1	1.70018	3.44828
3	GO:0006006: glucose metabolic process	1	6	0.117886	1	9.50021	16.6667
3	GO:0006014: D-ribose metabolic process	1	1	0.0206839	1	Inf	100
3	GO:0006096: glycolytic process	1	24	0.394776	1	2.06318	4.16667
3	GO:0006119: oxidative phosphorylation	1	4	0.0802148	1	15.8351	25
3	GO:0006120: mitochondrial electron transport, NADH to ubiquinone	1	7	0.136142	1	7.9181	14.2857
3	GO:0006122: mitochondrial electron transport, ubiquinol to cytochrome c	1	3	0.0607827	1	23.7401	33.3333
3	GO:0006351: transcription, DNA-templated	1	34	0.509201	1	1.4366	2.94118
3	GO:0006397: mRNA processing	5	102	0.0602329	1	2.47313	4.90196
3	GO:0022625: cytosolic large ribosomal subunit	4	7	5.94094e-06	0.000433689	64.092	57.1429
3	GO:0006413: translational initiation	2	41	0.207856	1	2.44039	4.87805
3	GO:0006414: translational elongation	4	22	0.000972498	0.156572	10.686	18.1818
3	GO:0006417: regulation of translation	1	24	0.394776	1	2.06318	4.16667
3	GO:0006418: tRNA aminoacylation for protein translation	1	35	0.519385	1	1.39423	2.85714
3	GO:0006422: aspartyl-tRNA aminoacylation	1	1	0.0206839	1	Inf	100
3	GO:0006457: protein folding	4	44	0.0126686	1	4.80131	9.09091
3	GO:0006465: signal peptide processing	1	5	0.0992466	1	11.8751	20
3	GO:0006470: protein dephosphorylation	3	103	0.474058	1	1.426	2.91262
3	GO:0006508: proteolysis	11	218	0.00564328	0.908568	2.59357	5.04587
3	GO:0006511: ubiquitin-dependent protein catabolic process	3	46	0.0692714	1	3.33368	6.52174
3	GO:0006545: glycine biosynthetic process	1	1	0.0206839	1	Inf	100
3	GO:0006611: protein export from nucleus	1	2	0.0409419	1	47.4514	50
3	GO:0006629: lipid metabolic process	3	77	0.213235	1	1.93173	3.8961
3	GO:0006631: fatty acid metabolic process	2	23	0.0811168	1	4.53934	8.69565
3	GO:0006635: fatty acid beta-oxidation	2	4	0.00248644	0.400318	47.6594	50
3	GO:0006636: unsaturated fatty acid biosynthetic process	1	2	0.0409419	1	47.4514	50
3	GO:0006644: phospholipid metabolic process	1	9	0.171532	1	5.93781	11.1111
3	GO:0006730: one-carbon metabolic process	1	5	0.0992466	1	11.8751	20
3	GO:0006744: ubiquinone biosynthetic process	1	6	0.117886	1	9.50021	16.6667
3	GO:0006754: ATP biosynthetic process	1	7	0.136142	1	7.9181	14.2857
3	GO:0006777: Mo-molybdopterin cofactor biosynthetic process	1	4	0.0802148	1	15.8351	25
3	GO:0006869: lipid transport	1	11	0.205479	1	4.7502	9.09091
3	GO:0006886: intracellular protein transport	2	67	0.405053	1	1.46083	2.98507
3	GO:0006888: endoplasmic reticulum to Golgi vesicle-mediated transport	1	13	0.238041	1	3.95773	7.69231
3	GO:0006914: autophagy	1	19	0.327968	1	2.63719	5.26316
3	GO:0006935: chemotaxis	2	8	0.0109854	1	15.9015	25
3	GO:0006974: cellular response to DNA damage stimulus	2	55	0.315343	1	1.79356	3.63636
3	GO:0006979: response to oxidative stress	1	20	0.341892	1	2.49828	5
3	GO:0007049: cell cycle	1	43	0.593631	1	1.12786	2.32558
3	GO:0007179: transforming growth factor beta receptor signaling pathway	1	6	0.117886	1	9.50021	16.6667
3	GO:0007276: gamete generation	1	2	0.0409419	1	47.4514	50
3	GO:0007283: spermatogenesis	1	7	0.136142	1	7.9181	14.2857
3	GO:0007638: mechanosensory behavior	1	7	0.136142	1	7.9181	14.2857
3	GO:0008104: protein localization	1	12	0.22193	1	4.3174	8.33333
3	GO:0008152: metabolic process	2	50	0.276949	1	1.98133	4
3	GO:0008340: determination of adult lifespan	6	61	0.0015747	0.253527	5.27693	9.83607
3	GO:0008355: olfactory learning	1	6	0.117886	1	9.50021	16.6667
3	GO:0008380: RNA splicing	3	63	0.141417	1	2.38547	4.7619
3	GO:0008406: gonad development	1	21	0.35553	1	2.37311	4.7619
3	GO:0008595: anterior/posterior axis specification, embryo	1	4	0.0802148	1	15.8351	25
3	GO:0009060: aerobic respiration	1	2	0.0409419	1	47.4514	50
3	GO:0009117: nucleotide metabolic process	1	6	0.117886	1	9.50021	16.6667
3	GO:0009143: nucleoside triphosphate catabolic process	1	1	0.0206839	1	Inf	100
3	GO:0009204: deoxyribonucleoside triphosphate catabolic process	1	1	0.0206839	1	Inf	100
3	GO:0009306: protein secretion	1	2	0.0409419	1	47.4514	50
3	GO:0009408: response to heat	1	12	0.22193	1	4.3174	8.33333
3	GO:0009972: cytidine deamination	1	1	0.0206839	1	Inf	100
3	GO:0010466: negative regulation of peptidase activity	1	21	0.35553	1	2.37311	4.7619
3	GO:0010506: regulation of autophagy	1	3	0.0607827	1	23.7401	33.3333
3	GO:0010629: negative regulation of gene expression	1	12	0.22193	1	4.3174	8.33333
3	GO:0010951: negative regulation of endopeptidase activity	1	45	0.610334	1	1.07637	2.22222
3	GO:0015671: oxygen transport	1	13	0.238041	1	3.95773	7.69231
3	GO:0015986: ATP synthesis coupled proton transport	1	13	0.238041	1	3.95773	7.69231
3	GO:0016192: vesicle-mediated transport	2	67	0.405053	1	1.46083	2.98507
3	GO:0016226: iron-sulfur cluster assembly	2	13	0.0285938	1	8.67151	15.3846
3	GO:0016311: dephosphorylation	3	86	0.262822	1	1.72082	3.48837
3	GO:0016579: protein deubiquitination	1	28	0.443428	1	1.75682	3.57143
3	GO:0019100: male germ-line sex determination	1	2	0.0409419	1	47.4514	50
3	GO:0019102: male somatic sex determination	1	2	0.0409419	1	47.4514	50
3	GO:0019303: D-ribose catabolic process	1	1	0.0206839	1	Inf	100
3	GO:0019538: protein metabolic process	2	3	0.00126042	0.202928	95.4209	66.6667
3	GO:0022900: electron transport chain	3	34	0.0326305	1	4.62902	8.82353
3	GO:0030001: metal ion transport	1	15	0.269274	1	3.39181	6.66667
3	GO:0030163: protein catabolic process	1	12	0.22193	1	4.3174	8.33333
3	GO:0030431: sleep	1	3	0.0607827	1	23.7401	33.3333
3	GO:0030433: ubiquitin-dependent ERAD pathway	1	4	0.0802148	1	15.8351	25
3	GO:0030497: fatty acid elongation	1	1	0.0206839	1	Inf	100
3	GO:0031145: anaphase-promoting complex-dependent catabolic process	1	5	0.0992466	1	11.8751	20
3	GO:0031647: regulation of protein stability	1	2	0.0409419	1	47.4514	50
3	GO:0032222: regulation of synaptic transmission, cholinergic	1	2	0.0409419	1	47.4514	50
3	GO:0032324: molybdopterin cofactor biosynthetic process	1	1	0.0206839	1	Inf	100
3	GO:0032516: positive regulation of phosphoprotein phosphatase activity	1	1	0.0206839	1	Inf	100
3	GO:0034220: ion transmembrane transport	3	90	0.436567	1	1.64109	3.33333
3	GO:0034605: cellular response to heat	1	1	0.0206839	1	Inf	100
3	GO:0035264: multicellular organism growth	1	4	0.0802148	1	15.8351	25
3	GO:0035335: peptidyl-tyrosine dephosphorylation	2	61	0.360773	1	1.61029	3.27869
3	GO:0035966: response to topologically incorrect protein	1	3	0.0607827	1	23.7401	33.3333
3	GO:0036369: transcription factor catabolic process	1	2	0.0409419	1	47.4514	50
3	GO:0040002: collagen and cuticulin-based cuticle development	1	4	0.0802148	1	15.8351	25
3	GO:0040024: dauer larval development	1	17	0.299232	1	2.96735	5.88235
3	GO:0042073: intraciliary transport	1	5	0.0992466	1	11.8751	20
3	GO:0042078: germ-line stem cell division	1	3	0.0607827	1	23.7401	33.3333
3	GO:0042147: retrograde transport, endosome to Golgi	2	10	0.017181	1	11.9238	20
3	GO:0042254: ribosome biogenesis	1	39	0.558058	1	1.24703	2.5641
3	GO:0042338: cuticle development involved in collagen and cuticulin-based cuticle molting cycle	1	8	0.154021	1	6.78626	12.5
3	GO:0043065: positive regulation of apoptotic process	1	5	0.0992466	1	11.8751	20
3	GO:0043066: negative regulation of apoptotic process	1	6	0.117886	1	9.50021	16.6667
3	GO:0043161: proteasome-mediated ubiquitin-dependent protein catabolic process	1	8	0.154021	1	6.78626	12.5
3	GO:0043518: negative regulation of DNA damage response, signal transduction by p53 class mediator	1	4	0.0802148	1	15.8351	25
3	GO:0045087: innate immune response	1	8	0.154021	1	6.78626	12.5
3	GO:0046654: tetrahydrofolate biosynthetic process	1	2	0.0409419	1	47.4514	50
3	GO:0046835: carbohydrate phosphorylation	1	9	0.171532	1	5.93781	11.1111
3	GO:0046940: nucleoside monophosphate phosphorylation	1	4	0.0802148	1	15.8351	25
3	GO:0048193: Golgi vesicle transport	1	4	0.0802148	1	15.8351	25
3	GO:0050821: protein stabilization	1	1	0.0206839	1	Inf	100
3	GO:0050920: regulation of chemotaxis	1	5	0.0992466	1	11.8751	20
3	GO:0051028: mRNA transport	1	16	0.284409	1	3.16542	6.25
3	GO:0051085: chaperone cofactor-dependent protein refolding	1	1	0.0206839	1	Inf	100
3	GO:0051168: nuclear export	1	5	0.0992466	1	11.8751	20
3	GO:0051169: nuclear transport	1	3	0.0607827	1	23.7401	33.3333
3	GO:0051232: meiotic spindle elongation	1	1	0.0206839	1	Inf	100
3	GO:0051603: proteolysis involved in cellular protein catabolic process	2	15	0.0374667	1	7.33512	13.3333
3	GO:0051759: sister chromosome movement towards spindle pole involved in meiotic sister chromatid segregation	1	1	0.0206839	1	Inf	100
3	GO:0055114: oxidation-reduction process	13	212	0.000459187	0.0739292	3.22071	6.13208
3	GO:0060078: regulation of postsynaptic membrane potential	2	13	0.0285938	1	8.67151	15.3846
3	GO:0060079: excitatory postsynaptic potential	2	13	0.0285938	1	8.67151	15.3846
3	GO:0060271: cilium assembly	1	11	0.205479	1	4.7502	9.09091
3	GO:0061077: chaperone-mediated protein folding	1	3	0.0607827	1	23.7401	33.3333
3	GO:0070084: protein initiator methionine removal	1	2	0.0409419	1	47.4514	50
3	GO:0090386: phagosome maturation involved in apoptotic cell clearance	1	3	0.0607827	1	23.7401	33.3333
3	GO:0090387: phagolysosome assembly involved in apoptotic cell clearance	1	3	0.0607827	1	23.7401	33.3333
3	GO:0090389: phagosome-lysosome fusion involved in apoptotic cell clearance	1	2	0.0409419	1	47.4514	50
3	GO:0097194: execution phase of apoptosis	1	2	0.0409419	1	47.4514	50
3	GO:0097428: protein maturation by iron-sulfur cluster transfer	1	2	0.0409419	1	47.4514	50
3	GO:0098869: cellular oxidant detoxification	2	21	0.0691454	1	5.01783	9.52381
3	GO:0140021: mitochondrial ADP transmembrane transport	1	4	0.0802148	1	15.8351	25
3	GO:1901800: positive regulation of proteasomal protein catabolic process	1	7	0.136142	1	7.9181	14.2857
3	GO:1902104: positive regulation of metaphase/anaphase transition of meiotic cell cycle	1	1	0.0206839	1	Inf	100
3	GO:1902445: regulation of mitochondrial membrane permeability involved in programmed necrotic cell death	1	1	0.0206839	1	Inf	100
3	GO:1902600: proton transmembrane transport	1	33	0.498803	1	1.48163	3.0303
3	GO:1903539: protein localization to postsynaptic membrane	1	4	0.0802148	1	15.8351	25
3	GO:1903569: positive regulation of protein localization to ciliary membrane	1	1	0.0206839	1	Inf	100
3	GO:1903818: positive regulation of voltage-gated potassium channel activity	1	2	0.0409419	1	47.4514	50
3	GO:1904107: protein localization to microvillus membrane	1	1	0.0206839	1	Inf	100
3	GO:1905515: non-motile cilium assembly	1	10	0.188683	1	5.27743	10
3	GO:1905798: positive regulation of intraciliary anterograde transport	1	1	0.0206839	1	Inf	100
3	GO:1905801: positive regulation of intraciliary retrograde transport	1	1	0.0206839	1	Inf	100
3	GO:1990544: mitochondrial ATP transmembrane transport	1	4	0.0802148	1	15.8351	25
3	GO:1990547: mitochondrial phosphate ion transmembrane transport	1	1	0.0206839	1	Inf	100
3	GO:0000502: proteasome complex	4	37	0.0068939	0.503255	5.82241	10.8108
3	GO:0000786: nucleosome	1	18	0.31375	1	2.79259	5.55556
3	GO:0000932: P-body	1	7	0.136142	1	7.9181	14.2857
3	GO:0070469: respirasome	5	19	3.323e-05	0.00242579	17.2537	26.3158
3	GO:0005581: collagen trimer	5	56	0.00587135	0.428609	4.72341	8.92857
3	GO:0005615: extracellular space	1	21	0.35553	1	2.37311	4.7619
3	GO:0005634: nucleus	22	936	0.546951	1	1.15475	2.35043
3	GO:0005667: transcription factor complex	1	15	0.269274	1	3.39181	6.66667
3	GO:0005681: spliceosomal complex	1	42	0.585015	1	1.15547	2.38095
3	GO:0005686: U2 snRNP	1	3	0.0607827	1	23.7401	33.3333
3	GO:0005694: chromosome	1	40	0.567232	1	1.21495	2.5
3	GO:0005576: extracellular region	13	114	6.14365e-07	4.48486e-05	6.40371	11.4035
3	GO:0005739: mitochondrion	10	183	0.0047222	0.344721	2.81712	5.46448
3	GO:0005741: mitochondrial outer membrane	1	16	0.284409	1	3.16542	6.25
3	GO:0005743: mitochondrial inner membrane	7	80	0.0013023	0.0950676	4.65248	8.75
3	GO:0005759: mitochondrial matrix	1	16	0.284409	1	3.16542	6.25
3	GO:0005764: lysosome	2	20	0.0634001	1	5.29656	10
3	GO:0005765: lysosomal membrane	1	19	0.327968	1	2.63719	5.26316
3	GO:0005769: early endosome	1	12	0.22193	1	4.3174	8.33333
3	GO:0005777: peroxisome	1	13	0.238041	1	3.95773	7.69231
3	GO:0005783: endoplasmic reticulum	4	137	0.370942	1	1.43155	2.91971
3	GO:0005787: signal peptidase complex	1	4	0.0802148	1	15.8351	25
3	GO:0005788: endoplasmic reticulum lumen	1	10	0.188683	1	5.27743	10
3	GO:0005794: Golgi apparatus	3	94	0.446997	1	1.56835	3.19149
3	GO:0005801: cis-Golgi network	1	2	0.0409419	1	47.4514	50
3	GO:0005819: spindle	1	12	0.22193	1	4.3174	8.33333
3	GO:0005829: cytosol	3	50	0.0843328	1	3.04886	6
3	GO:0005839: proteasome core complex	2	14	0.0329119	1	7.94906	14.2857
3	GO:0003735: structural constituent of ribosome	15	132	8.61054e-08	1.13659e-05	6.42944	11.3636
3	GO:0008540: proteasome regulatory particle, base subcomplex	1	3	0.0607827	1	23.7401	33.3333
3	GO:0009986: cell surface	4	32	0.00406761	0.296935	6.86476	12.5
3	GO:0010494: cytoplasmic stress granule	1	3	0.0607827	1	23.7401	33.3333
3	GO:0015935: small ribosomal subunit	3	13	0.00214222	0.156382	14.3747	23.0769
3	GO:0016272: prefoldin complex	1	6	0.117886	1	9.50021	16.6667
3	GO:0016507: mitochondrial fatty acid beta-oxidation multienzyme complex	1	1	0.0206839	1	Inf	100
3	GO:0016529: sarcoplasmic reticulum	1	4	0.0802148	1	15.8351	25
3	GO:0016592: mediator complex	2	22	0.075054	1	4.76708	9.09091
3	GO:0017053: transcriptional repressor complex	1	2	0.0409419	1	47.4514	50
3	GO:0005840: ribosome	15	154	6.56769e-07	4.79441e-05	5.40019	9.74026
3	GO:0022627: cytosolic small ribosomal subunit	1	2	0.0409419	1	47.4514	50
3	GO:0030008: TRAPP complex	1	4	0.0802148	1	15.8351	25
3	GO:0030054: cell junction	2	50	0.276949	1	1.98133	4
3	GO:0030904: retromer complex	1	2	0.0409419	1	47.4514	50
3	GO:0031314: extrinsic component of mitochondrial inner membrane	1	4	0.0802148	1	15.8351	25
3	GO:0031417: NatC complex	1	2	0.0409419	1	47.4514	50
3	GO:0031461: cullin-RING ubiquitin ligase complex	1	4	0.0802148	1	15.8351	25
3	GO:0031462: Cul2-RING ubiquitin ligase complex	1	4	0.0802148	1	15.8351	25
3	GO:0032009: early phagosome	1	2	0.0409419	1	47.4514	50
3	GO:0032991: protein-containing complex	1	5	0.0992466	1	11.8751	20
3	GO:0033018: sarcoplasmic reticulum lumen	1	2	0.0409419	1	47.4514	50
3	GO:0034045: phagophore assembly site membrane	1	2	0.0409419	1	47.4514	50
3	GO:0034464: BBSome	1	7	0.136142	1	7.9181	14.2857
3	GO:0034719: SMN-Sm protein complex	1	1	0.0206839	1	Inf	100
3	GO:0042470: melanosome	1	1	0.0206839	1	Inf	100
3	GO:0043005: neuron projection	1	29	0.45497	1	1.69392	3.44828
3	GO:0044292: dendrite terminus	1	2	0.0409419	1	47.4514	50
3	GO:0045202: synapse	2	51	0.284649	1	1.94072	3.92157
3	GO:0045211: postsynaptic membrane	2	16	0.0422467	1	6.81221	12.5
3	GO:0045335: phagocytic vesicle	1	3	0.0607827	1	23.7401	33.3333
3	GO:0048471: perinuclear region of cytoplasm	1	22	0.368886	1	2.25988	4.54545
3	GO:0060102: collagen and cuticulin-based cuticle extracellular matrix	1	3	0.0607827	1	23.7401	33.3333
3	GO:0006412: translation	16	203	4.65077e-06	0.000748773	4.28331	7.88177
3	GO:0071011: precatalytic spliceosome	1	4	0.0802148	1	15.8351	25
3	GO:0097361: CIA complex	1	2	0.0409419	1	47.4514	50
3	GO:0097546: ciliary base	1	3	0.0607827	1	23.7401	33.3333
3	GO:0097730: non-motile cilium	1	13	0.238041	1	3.95773	7.69231
3	GO:0000339: RNA cap binding	1	4	0.0802148	1	15.8351	25
3	GO:0000340: RNA 7-methylguanosine cap binding	1	3	0.0607827	1	23.7401	33.3333
3	GO:0003697: single-stranded DNA binding	1	9	0.171532	1	5.93781	11.1111
3	GO:0003712: transcription coregulator activity	2	22	0.075054	1	4.76708	9.09091
3	GO:0003723: RNA binding	8	318	0.545048	1	1.23	2.51572
3	GO:0005737: cytoplasm	27	551	3.36157e-05	0.00245395	2.63541	4.90018
3	GO:0003743: translation initiation factor activity	2	41	0.207856	1	2.44039	4.87805
3	GO:0003746: translation elongation factor activity	2	19	0.0578276	1	5.60901	10.5263
3	GO:0003755: peptidyl-prolyl cis-trans isomerase activity	1	24	0.394776	1	2.06318	4.16667
3	GO:0003857: 3-hydroxyacyl-CoA dehydrogenase activity	1	1	0.0206839	1	Inf	100
3	GO:0003899: DNA-directed 5'-3' RNA polymerase activity	1	28	0.443428	1	1.75682	3.57143
3	GO:0004017: adenylate kinase activity	1	2	0.0409419	1	47.4514	50
3	GO:0004095: carnitine O-palmitoyltransferase activity	1	1	0.0206839	1	Inf	100
3	GO:0004126: cytidine deaminase activity	1	1	0.0206839	1	Inf	100
3	GO:0004129: cytochrome-c oxidase activity	1	6	0.117886	1	9.50021	16.6667
3	GO:0004146: dihydrofolate reductase activity	1	1	0.0206839	1	Inf	100
3	GO:0004167: dopachrome isomerase activity	1	1	0.0206839	1	Inf	100
[truncated: 906 more rows]

## Sheet: B.Figure_2E
Supplementary Data 3. Fixed term enrichment analysis. Fixed term enrichment analysis results showing the genes and processes enriched in each cluster. Significantly overrepresented functional terms for each cluster were identified using a two-sided Fisher's exact test (FDR<0.05). B. Fixed term enrichment analysis results included in Figure 2E.
cluster	term	cluster_occurences	genome_occurences	pval	padj	oddsratio	cluster/genome, %
1	IPR001534: Transthyretin-like	5	30	5.19415e-05	0.0175562	14.6493	16.6667
1	IPR011332: Zinc-binding ribosomal protein	3	6	5.08626e-05	0.0171916	72.298	50
1	IPR019954: Ubiquitin conserved site	3	5	2.56932e-05	0.00868431	108.245	60
1	IPR019956: Ubiquitin domain	3	5	2.56932e-05	0.00868431	108.245	60
1	IPR038479: Transthyretin-like superfamily	5	28	3.66321e-05	0.0123817	15.9223	17.8571
1	GO:0006412: translation	19	203	4.43184e-11	4.69775e-09	8.24312	9.35961
1	GO:0005576: extracellular region	9	114	2.82733e-05	0.00152676	6.40876	7.89474
1	GO:0005840: ribosome	21	154	2.03448e-15	1.09862e-13	12.8604	13.6364
1	GO:0009986: cell surface	5	32	7.1776e-05	0.0038759	13.5602	15.625
1	GO:0015935: small ribosomal subunit	3	13	0.000677114	0.0365642	21.6908	23.0769
1	GO:0022625: cytosolic large ribosomal subunit	3	7	8.81027e-05	0.00475755	54.1811	42.8571
1	GO:0003735: structural constituent of ribosome	20	132	1.22302e-15	1.07626e-13	14.4588	15.1515
2	IPR011332: Zinc-binding ribosomal protein	4	6	2.40922e-06	0.00121906	98.0977	66.6667
2	IPR019954: Ubiquitin conserved site	3	5	8.02749e-05	0.0406191	73.0364	60
2	IPR019956: Ubiquitin domain	3	5	8.02749e-05	0.0406191	73.0364	60
2	GO:0006412: translation	24	203	2.72616e-12	4.06198e-10	7.12935	11.8227
2	GO:0005576: extracellular region	12	114	3.27086e-06	0.000222418	5.93906	10.5263
2	GO:0005737: cytoplasm	24	551	0.000460113	0.0312877	2.34162	4.35572
2	GO:0005764: lysosome	4	20	0.000621929	0.0422912	12.2482	20
2	GO:0005840: ribosome	26	154	4.74285e-17	3.22514e-15	10.9622	16.8831
2	GO:0009986: cell surface	5	32	0.000425759	0.0289516	9.10547	15.625
2	GO:0015935: small ribosomal subunit	4	13	0.00010264	0.00697949	21.7656	30.7692
2	GO:0022625: cytosolic large ribosomal subunit	4	7	5.53187e-06	0.000376167	65.2948	57.1429
2	GO:0003735: structural constituent of ribosome	25	132	1.11678e-17	1.51882e-15	12.5643	18.9394
2	GO:0004177: aminopeptidase activity	5	11	1.38362e-06	0.000188172	41.0097	45.4545
2	GO:0070006: metalloaminopeptidase activity	4	11	4.89144e-05	0.00665236	27.9925	36.3636
3	IPR038412: Pepsin inhibitor-3 domain superfamily	3	4	3.44007e-05	0.0158587	142.925	75
3	GO:0006412: translation	16	203	4.65077e-06	0.000748773	4.28331	7.88177
3	GO:0005576: extracellular region	13	114	6.14365e-07	4.48486e-05	6.40371	11.4035
3	GO:0005737: cytoplasm	27	551	3.36157e-05	0.00245395	2.63541	4.90018
3	GO:0005840: ribosome	15	154	6.56769e-07	4.79441e-05	5.40019	9.74026
3	GO:0022625: cytosolic large ribosomal subunit	4	7	5.94094e-06	0.000433689	64.092	57.1429
3	GO:0070469: respirasome	5	19	3.323e-05	0.00242579	17.2537	26.3158
3	GO:0003735: structural constituent of ribosome	15	132	8.61054e-08	1.13659e-05	6.42944	11.3636
4	GO:0006412: translation	12	203	6.34326e-05	0.0106567	4.29156	5.91133
4	GO:0022900: electron transport chain	5	34	0.000151529	0.0254568	11.4301	14.7059
4	GO:0055114: oxidation-reduction process	12	212	9.62175e-05	0.0161645	4.09453	5.66038
4	GO:0070469: respirasome	4	19	0.000169504	0.0123738	17.5877	21.0526
4	GO:0090560: 2-(3-amino-3-carboxypropyl)histidine synthase activity	2	2	0.000231491	0.0296308	Inf	100
