# Supplementary material for: Miniature spatial transcriptomics for studying parasite-endosymbiont relationships at the micro scale
Source: Nat Commun. 2023 Oct 14;14:6500. doi: 10.1038/s41467-023-42237-y (PMC10576761; doi:10.1038/s41467-023-42237-y)
Supplement: Supplementary file 9 — Supplementary Dataset 6 [file 41467_2023_42237_MOESM9_ESM.xlsx]

## Sheet: Pattern_1
Supplementary Data 6. B. malayi genes correlating with Wolbachia abundance. Core B. malayi genes (membership ≥ 0.7) co-expressed across the different Wolbachia abundance groups (None, Low, Medium, High) in each pattern. A. Core genes (membership ≥ 0.7) co-expressed in Pattern 1. Gene Bm294 is WBGene00220555.
Gene	Membership
WBGene00226579	0.705782
WBGene00229488	0.712115
WBGene00222000	0.712115
WBGene00221960	0.712911
WBGene00231732	0.705041
WBGene00220555	0.706602
WBGene00233135	0.717541
WBGene00224759	0.702898
WBGene00226452	0.709894
WBGene00224485	0.712115
WBGene00231709	0.700718
WBGene00228258	0.711487
WBGene00222602	0.700296
WBGene00220528	0.704263
WBGene00234239	0.717541
WBGene00227560	0.712115

## Sheet: Pattern_2
Supplementary Data 6. B. malayi genes correlating with Wolbachia abundance. Core B. malayi genes (membership ≥ 0.7) co-expressed across the different Wolbachia abundance groups (None, Low, Medium, High) in each pattern. B. Core genes (membership ≥ 0.7) co-expressed in Pattern 2. Gene Bm16 is WBGene00220277, Bma-bbs-8 is WBGene00226270, Bma-rpl-33.1 is WBGene00223531, Bm6111 is WBGene00226372, Bm1…
Gene	Membership
WBGene00227465	0.837927
WBGene00225279	0.837927
WBGene00229517	0.837927
WBGene00224238	0.837927
WBGene00223569	0.837927
WBGene00229280	0.837927
WBGene00227740	0.837927
WBGene00230999	0.705451
WBGene00227902	0.788868
WBGene00223287	0.837927
WBGene00220411	0.820802
WBGene00225029	0.837927
WBGene00223029	0.837927
WBGene00224997	0.837927
WBGene00225103	0.837927
WBGene00224804	0.837927
WBGene00224213	0.707504
WBGene00222714	0.829745
WBGene00223837	0.837927
WBGene00224384	0.837927
WBGene00224237	0.808129
WBGene00268524	0.774157
WBGene00222192	0.837927
WBGene00231100	0.837927
WBGene00224836	0.837927
WBGene00225287	0.71969
WBGene00224727	0.837927
WBGene00220914	0.837927
WBGene00226790	0.837927
WBGene00224294	0.844532
WBGene00227898	0.704435
WBGene00231061	0.837927
WBGene00222020	0.837927
WBGene00222840	0.837927
WBGene00227554	0.783128
WBGene00222843	0.837927
WBGene00227245	0.837927
WBGene00226719	0.837927
WBGene00222036	0.837927
WBGene00225308	0.837927
WBGene00229983	0.80617
WBGene00226628	0.837927
WBGene00227550	0.837927
WBGene00223390	0.837927
WBGene00227341	0.837927
WBGene00222884	0.837927
WBGene00226801	0.837927
WBGene00233266	0.837927
WBGene00268570	0.787674
WBGene00225139	0.714484
WBGene00223279	0.820392
WBGene00224386	0.704355
WBGene00225057	0.837927
WBGene00226502	0.837927
WBGene00235056	0.837927
WBGene00223620	0.837927
WBGene00223629	0.837927
WBGene00224001	0.837927
WBGene00230587	0.837927
WBGene00230591	0.704435
WBGene00232899	0.837927
WBGene00232469	0.837927
WBGene00223774	0.837927
WBGene00235026	0.837927
WBGene00223361	0.724565
WBGene00225235	0.837927
WBGene00230625	0.837927
WBGene00230628	0.837927
WBGene00225704	0.837927
WBGene00229996	0.837927
WBGene00226920	0.837927
WBGene00222384	0.837927
WBGene00230656	0.81632
WBGene00225988	0.841785
WBGene00230671	0.737383
WBGene00230674	0.76229
WBGene00224579	0.837927
WBGene00226696	0.747101
WBGene00224240	0.837927
WBGene00230700	0.837927
WBGene00225263	0.837927
WBGene00226255	0.732143
WBGene00224433	0.837927
WBGene00223314	0.731304
WBGene00225127	0.837927
WBGene00227789	0.735587
WBGene00224739	0.837927
WBGene00230336	0.837927
WBGene00230332	0.837927
WBGene00230331	0.837927
WBGene00226500	0.837927
WBGene00222018	0.837927
WBGene00222267	0.837927
WBGene00230066	0.837927
WBGene00224099	0.837927
WBGene00224663	0.770766
WBGene00227153	0.831422
WBGene00268704	0.724565
WBGene00220407	0.722266
WBGene00228364	0.837927
WBGene00268719	0.837927
WBGene00227668	0.837927
WBGene00220492	0.837927
WBGene00229367	0.837927
WBGene00225404	0.700178
WBGene00222658	0.722266
WBGene00230452	0.837927
WBGene00227601	0.837927
WBGene00234168	0.837927
WBGene00224537	0.837927
WBGene00225110	0.837927
WBGene00225111	0.837927
WBGene00228773	0.837927
WBGene00230642	0.837927
WBGene00225835	0.756247
WBGene00234287	0.837927
WBGene00229586	0.837927
WBGene00222775	0.710348
WBGene00227318	0.837927
WBGene00227750	0.837927
WBGene00227064	0.837927
WBGene00226624	0.837927
WBGene00223177	0.837927
WBGene00225363	0.837927
WBGene00224119	0.837927
WBGene00221291	0.802147
WBGene00225878	0.837927
WBGene00233157	0.837927
WBGene00225596	0.837927
WBGene00234935	0.837927
WBGene00233169	0.837927
WBGene00234200	0.837927
WBGene00233186	0.837927
WBGene00226760	0.837927
WBGene00227672	0.837927
WBGene00226512	0.837927
WBGene00233057	0.837927
WBGene00220277	0.752058
WBGene00225483	0.837927
WBGene00228339	0.837927
WBGene00225954	0.837927
WBGene00221169	0.837927
WBGene00223907	0.837927
WBGene00230490	0.837927
WBGene00234106	0.837927
WBGene00223899	0.749141
WBGene00228588	0.74193
WBGene00235027	0.837927
WBGene00230385	0.837927
WBGene00222560	0.837927
WBGene00232581	0.778951
WBGene00228315	0.837927
WBGene00229191	0.837927
WBGene00225153	0.837927
WBGene00269330	0.837927
WBGene00222396	0.837927
WBGene00221927	0.837927
WBGene00233280	0.837927
WBGene00268866	0.837927
WBGene00234425	0.837927
WBGene00223481	0.837927
WBGene00228261	0.837927
WBGene00230712	0.837927
WBGene00223253	0.837927
WBGene00226270	0.710305
WBGene00224030	0.837927
WBGene00226675	0.837927
WBGene00223960	0.837927
WBGene00227193	0.837927
WBGene00223461	0.837927
WBGene00223531	0.848849
WBGene00222224	0.797984
WBGene00226978	0.837927
WBGene00227474	0.837927
WBGene00222334	0.752683
WBGene00230204	0.837927
WBGene00234262	0.837927
WBGene00230198	0.837927
WBGene00226853	0.837927
WBGene00230839	0.837927
WBGene00225274	0.837927
WBGene00226203	0.837927
WBGene00226367	0.837927
WBGene00221962	0.750263
WBGene00223831	0.837927
WBGene00227639	0.837927
WBGene00228462	0.837927
WBGene00224261	0.837927
WBGene00224257	0.757314
WBGene00231310	0.837927
WBGene00231311	0.837927
WBGene00222808	0.837927
WBGene00231297	0.837927
WBGene00229334	0.837927
WBGene00221956	0.837927
WBGene00224039	0.837927
WBGene00228357	0.837927
WBGene00269046	0.837927
WBGene00228252	0.837927
WBGene00223473	0.837927
WBGene00227039	0.778623
WBGene00225597	0.837927
WBGene00225962	0.764138
WBGene00222520	0.837927
WBGene00224553	0.837927
WBGene00231213	0.837927
WBGene00231220	0.837927
WBGene00224220	0.837927
WBGene00220955	0.837927
WBGene00227488	0.837927
WBGene00234023	0.732407
WBGene00226058	0.837927
WBGene00229879	0.837927
WBGene00225185	0.837927
WBGene00224633	0.837927
WBGene00226372	0.706592
WBGene00222276	0.837927
WBGene00234242	0.781132
WBGene00223474	0.837927
WBGene00235040	0.837927
WBGene00226297	0.837927
WBGene00220589	0.704827
WBGene00223326	0.837927
WBGene00225603	0.837927
WBGene00224885	0.837927
WBGene00225891	0.837927
WBGene00233949	0.769145
WBGene00224479	0.807479
WBGene00228981	0.799893
WBGene00226499	0.837927
WBGene00269109	0.837927
WBGene00221349	0.705451
WBGene00234928	0.837927
WBGene00225907	0.837927
WBGene00223594	0.837927
WBGene00226668	0.837927
WBGene00222486	0.837927
WBGene00224176	0.7043
WBGene00225854	0.741939
WBGene00226810	0.837927
WBGene00225210	0.837927
WBGene00223230	0.837927
WBGene00221358	0.802438
WBGene00234185	0.837927
WBGene00227501	0.837927
WBGene00228586	0.837927
WBGene00226036	0.837927
WBGene00227330	0.837927
WBGene00223356	0.837927
WBGene00223545	0.837927
WBGene00229154	0.837927
WBGene00229002	0.837927
WBGene00229557	0.837927
WBGene00229766	0.837927
WBGene00223604	0.79601
WBGene00225844	0.837927
WBGene00229800	0.837927
WBGene00229815	0.837927
WBGene00224653	0.837927
WBGene00223263	0.837927
WBGene00230194	0.837927
WBGene00304246	0.837927
WBGene00230188	0.837927
WBGene00224217	0.79633
WBGene00222857	0.837927
WBGene00230171	0.82638
WBGene00222476	0.837927
WBGene00222580	0.837927
WBGene00230571	0.737383
WBGene00235057	0.837927
WBGene00227603	0.837927
WBGene00224080	0.837927
WBGene00223670	0.837927
WBGene00229501	0.714484
WBGene00229570	0.837927
WBGene00233963	0.837927
WBGene00228386	0.837927
WBGene00228984	0.837927
WBGene00220802	0.837927
WBGene00221991	0.837927
WBGene00228663	0.837927
WBGene00220608	0.837927
WBGene00229631	0.837927
WBGene00225462	0.837927
WBGene00225924	0.837927
WBGene00221851	0.837927
WBGene00230141	0.837927
WBGene00224108	0.837927
WBGene00225195	0.837927
WBGene00269348	0.837927
WBGene00223691	0.837927
WBGene00222444	0.837927
WBGene00232401	0.837927
WBGene00223791	0.837927
WBGene00224434	0.837927
WBGene00224576	0.837927
WBGene00232486	0.837927
WBGene00223136	0.837927
WBGene00220416	0.837927
WBGene00221974	0.837927
WBGene00226825	0.837927
WBGene00223221	0.837927
WBGene00224861	0.837927
WBGene00226958	0.837927
WBGene00223494	0.837927
WBGene00228413	0.837927

## Sheet: Pattern_3
Supplementary Data 6. B. malayi genes correlating with Wolbachia abundance. Core B. malayi genes (membership ≥ 0.7) co-expressed across the different Wolbachia abundance groups (None, Low, Medium, High) in each pattern. C. Core genes (membership ≥ 0.7) co-expressed in Pattern 3. Gene Bm17156 is WBGene00268299, Bma-enol-1 is WBGene00234226, Bma-hxk-1.1 is WBGene00233072, Bm9363 is WBGene00229624.
Gene	Membership
WBGene00268299	0.749211
WBGene00228355	0.844381
WBGene00222610	0.833176
WBGene00229596	0.852675
WBGene00232647	0.836798
WBGene00222826	0.736093
WBGene00223186	0.73234
WBGene00227544	0.750585
WBGene00234274	0.835777
WBGene00227099	0.742625
WBGene00228562	0.807724
WBGene00221090	0.788562
WBGene00226588	0.704297
WBGene00225589	0.82117
WBGene00231135	0.771658
WBGene00234014	0.803997
WBGene00222035	0.732508
WBGene00227822	0.867925
WBGene00230956	0.74784
WBGene00224906	0.852565
WBGene00224021	0.722599
WBGene00225788	0.779419
WBGene00224104	0.756055
WBGene00225545	0.724142
WBGene00224214	0.827419
WBGene00225546	0.709996
WBGene00234963	0.842583
WBGene00227397	0.83391
WBGene00226942	0.841491
WBGene00224797	0.811684
WBGene00227242	0.774132
WBGene00227717	0.72166
WBGene00222058	0.84263
WBGene00224144	0.77356
WBGene00225805	0.751505
WBGene00233966	0.726561
WBGene00223692	0.810508
WBGene00230510	0.761642
WBGene00227929	0.76844
WBGene00226067	0.838757
WBGene00233988	0.860598
WBGene00223802	0.77711
WBGene00228855	0.842647
WBGene00222087	0.79219
WBGene00230624	0.753203
WBGene00224317	0.776001
WBGene00226605	0.709466
WBGene00232281	0.708633
WBGene00224042	0.866287
WBGene00223319	0.747165
WBGene00230663	0.70547
WBGene00230668	0.756213
WBGene00222484	0.859932
WBGene00230696	0.806332
WBGene00230704	0.85771
WBGene00268657	0.73632
WBGene00222643	0.853389
WBGene00234132	0.708193
WBGene00224974	0.720132
WBGene00226687	0.742317
WBGene00226838	0.742342
WBGene00230319	0.715956
WBGene00224730	0.719803
WBGene00234047	0.716141
WBGene00234285	0.840229
WBGene00226537	0.818529
WBGene00223457	0.764458
WBGene00223149	0.82798
WBGene00227909	0.727799
WBGene00224622	0.721946
WBGene00225624	0.773943
WBGene00225774	0.775338
WBGene00222160	0.708193
WBGene00227094	0.714745
WBGene00222315	0.862626
WBGene00225217	0.824012
WBGene00223487	0.839151
WBGene00234226	0.785734
WBGene00226180	0.765674
WBGene00229132	0.814151
WBGene00222991	0.815862
WBGene00222976	0.839219
WBGene00231375	0.724963
WBGene00225509	0.782275
WBGene00234232	0.869227
WBGene00234169	0.827204
WBGene00229584	0.838366
WBGene00225456	0.869217
WBGene00226513	0.817324
WBGene00222813	0.755362
WBGene00227304	0.71044
WBGene00233072	0.868498
WBGene00224811	0.802151
WBGene00227314	0.847594
WBGene00227900	0.745581
WBGene00233106	0.84951
WBGene00233111	0.848967
WBGene00233128	0.727692
WBGene00225594	0.720001
WBGene00223446	0.820938
WBGene00222693	0.81375
WBGene00225967	0.704894
WBGene00226933	0.796806
WBGene00224782	0.78341
WBGene00221303	0.71321
WBGene00227342	0.799391
WBGene00224012	0.853259
WBGene00234319	0.702363
WBGene00227299	0.790733
WBGene00234216	0.834403
WBGene00224700	0.731418
WBGene00226199	0.733262
WBGene00225256	0.718419
WBGene00224190	0.85584
WBGene00225122	0.771658
WBGene00234194	0.716102
WBGene00233234	0.75377
WBGene00230436	0.829519
WBGene00228516	0.848464
WBGene00228445	0.853637
WBGene00229565	0.715938
WBGene00222984	0.797585
WBGene00226759	0.73727
WBGene00226073	0.767832
WBGene00229645	0.835525
WBGene00224961	0.822895
WBGene00234240	0.829543
WBGene00225100	0.708193
WBGene00227471	0.803491
WBGene00222225	0.763082
WBGene00230262	0.707233
WBGene00227824	0.848451
WBGene00223739	0.738532
WBGene00225275	0.708819
WBGene00226084	0.775345
WBGene00221702	0.746712
WBGene00226215	0.710746
WBGene00234183	0.798136
WBGene00223079	0.737269
WBGene00255529	0.835292
WBGene00224569	0.841019
WBGene00234024	0.813685
WBGene00230764	0.710454
WBGene00226351	0.710308
WBGene00223193	0.784434
WBGene00226961	0.731116
WBGene00221945	0.865682
WBGene00229637	0.727692
WBGene00220628	0.815038
WBGene00223874	0.796806
WBGene00227563	0.71943
WBGene00233055	0.782971
WBGene00231621	0.78327
WBGene00223087	0.786438
WBGene00226796	0.742317
WBGene00230404	0.736272
WBGene00227757	0.804631
WBGene00224463	0.853053
WBGene00222296	0.708193
WBGene00222412	0.758936
WBGene00227477	0.707425
WBGene00223723	0.82182
WBGene00224555	0.82564
WBGene00231240	0.726978
WBGene00234211	0.762785
WBGene00234280	0.770019
WBGene00226154	0.838043
WBGene00224948	0.822279
WBGene00269363	0.826589
WBGene00222974	0.703543
WBGene00222184	0.706681
WBGene00224793	0.785718
WBGene00224792	0.752285
WBGene00223152	0.755572
WBGene00227453	0.713429
WBGene00227428	0.754238
WBGene00229898	0.83528
WBGene00229902	0.834048
WBGene00222798	0.783636
WBGene00223721	0.767506
WBGene00222837	0.771127
WBGene00227351	0.728861
WBGene00228781	0.720593
WBGene00222129	0.869927
WBGene00222410	0.716532
WBGene00226111	0.844741
WBGene00222131	0.818529
WBGene00221942	0.705438
WBGene00229428	0.786733
WBGene00223220	0.770811
WBGene00225186	0.762241
WBGene00223560	0.827808
WBGene00228141	0.790061
WBGene00234979	0.7115
WBGene00225288	0.787004
WBGene00228830	0.710838
WBGene00234943	0.822474
WBGene00223468	0.867682
WBGene00221117	0.723949
WBGene00229046	0.754813
WBGene00227025	0.717396
WBGene00269368	0.84435
WBGene00229000	0.811374
WBGene00224712	0.771325
WBGene00221940	0.728056
WBGene00222135	0.708193
WBGene00235001	0.756161
WBGene00229551	0.701888
WBGene00227529	0.730382
WBGene00233921	0.733127
WBGene00222763	0.748206
WBGene00222143	0.842831
WBGene00223596	0.843541
WBGene00229807	0.788331
WBGene00227432	0.738098
WBGene00222234	0.866431
WBGene00234126	0.798045
WBGene00225563	0.721712
WBGene00226027	0.861404
WBGene00222114	0.799391
WBGene00234196	0.840102
WBGene00230576	0.713714
WBGene00227371	0.787643
WBGene00229509	0.800372
WBGene00231289	0.865725
WBGene00225966	0.709082
WBGene00226608	0.74784
WBGene00229624	0.747324
WBGene00229629	0.705802
WBGene00234282	0.732395
WBGene00222718	0.818529
WBGene00220469	0.771658
WBGene00230992	0.800162
WBGene00222371	0.799048
WBGene00231067	0.796643
WBGene00226645	0.80819
WBGene00223535	0.85883
WBGene00221469	0.83528
WBGene00234104	0.82117
WBGene00230693	0.747286
WBGene00268722	0.84236
WBGene00224038	0.722132
WBGene00222215	0.815038
WBGene00230429	0.82117
WBGene00223988	0.799048
WBGene00229327	0.82117
WBGene00222918	0.756161
WBGene00230408	0.818009
WBGene00224252	0.813018
WBGene00223428	0.804653
WBGene00227282	0.813018
WBGene00226536	0.82117
WBGene00221354	0.747286
WBGene00223469	0.747286
WBGene00268503	0.852828
WBGene00232265	0.862581
WBGene00223295	0.796672
WBGene00223761	0.736603
WBGene00224841	0.84912
WBGene00230652	0.771369
WBGene00230667	0.747286
WBGene00226386	0.789444
WBGene00227080	0.862581
WBGene00222594	0.840981
WBGene00225650	0.825328
WBGene00232242	0.814121
WBGene00228367	0.85155
WBGene00224173	0.771907
WBGene00229388	0.84142
WBGene00220425	0.811387
WBGene00230192	0.867883
WBGene00229294	0.842173

## Sheet: Pattern_4
Supplementary Data 6. B. malayi genes correlating with Wolbachia abundance. Core B. malayi genes (membership ≥ 0.7) co-expressed across the different Wolbachia abundance groups (None, Low, Medium, High) in each pattern. D. Core genes (membership ≥ 0.7) co-expressed in Pattern 4.
Gene	Membership
WBGene00234057	0.714639
WBGene00227741	0.735112
WBGene00232526	0.715172
WBGene00230955	0.748566
WBGene00225567	0.736892
WBGene00222021	0.700432
WBGene00226002	0.700432
WBGene00229990	0.715464
WBGene00235069	0.70747
WBGene00222255	0.71159
WBGene00224922	0.700432
WBGene00227593	0.70047
WBGene00222227	0.737176
WBGene00224580	0.700453
WBGene00230077	0.71381
WBGene00227045	0.742454
WBGene00223160	0.700432
WBGene00224002	0.749515
WBGene00229180	0.735112
WBGene00229305	0.742662
WBGene00224207	0.732718
WBGene00221966	0.701923
WBGene00230026	0.700453
WBGene00225773	0.703717
WBGene00223519	0.703125
WBGene00225258	0.738849
WBGene00222937	0.744394
WBGene00224008	0.72277
WBGene00225721	0.714062
WBGene00225335	0.743281
WBGene00227763	0.712353
WBGene00222556	0.721012
WBGene00227164	0.724522
WBGene00224397	0.703125
WBGene00228007	0.74934
WBGene00227994	0.716163
WBGene00223296	0.743281
WBGene00224431	0.700484
WBGene00226662	0.742231
WBGene00233922	0.737176
WBGene00231099	0.700432
WBGene00224105	0.745966
WBGene00222014	0.700432
WBGene00229998	0.70747
WBGene00269266	0.700432
WBGene00229170	0.700432
WBGene00224625	0.700432
WBGene00230113	0.70047
WBGene00230245	0.700484
WBGene00230842	0.700432
WBGene00223859	0.700432
WBGene00229556	0.700432
WBGene00225382	0.719133
WBGene00229385	0.700432
