# Supplementary material for: Miniature spatial transcriptomics for studying parasite-endosymbiont relationships at the micro scale
Source: Nat Commun. 2023 Oct 14;14:6500. doi: 10.1038/s41467-023-42237-y (PMC10576761; doi:10.1038/s41467-023-42237-y)
Supplement: Supplementary file 10 — Supplementary Dataset 7 [file 41467_2023_42237_MOESM10_ESM.xlsx]

## Sheet: Pattern_1
Supplementary Data 7. Top Gene Ontology (GO) terms per pattern. Top Gene Ontology (GO) terms enriched in each pattern. Unadjusted p-values correspond to a two-sided Fisher’s exact test. A. Top 20 enriched GO terms associated with the core genes (membership ≥ 0.7) of Pattern 1.
GO.ID	Term	Annotated	Significant	Expected	classicFisher	p_value
GO:0000288	nuclear-transcribed mRNA catabolic process, deadenylation-dependent decay	2	1	0.01	0.011	0.0106559
GO:0000290	deadenylation-dependent decapping of nuclear-transcribed mRNA	2	1	0.01	0.011	0.0106559
GO:0110154	RNA decapping	2	1	0.01	0.011	0.0106559
GO:0110156	methylguanosine-cap decapping	2	1	0.01	0.011	0.0106559
GO:0009892	negative regulation of metabolic process	35	2	0.19	0.014	0.0135988
GO:0010605	negative regulation of macromolecule metabolic process	35	2	0.19	0.014	0.0135988
GO:0023052	signaling	118	3	0.63	0.020	0.0199056
GO:0009298	GDP-mannose biosynthetic process	4	1	0.02	0.021	0.0212124
GO:0019673	GDP-mannose metabolic process	4	1	0.02	0.021	0.0212124
GO:0048519	negative regulation of biological process	48	2	0.26	0.025	0.0248934
GO:0010466	negative regulation of peptidase activity	5	1	0.03	0.026	0.0264535
GO:0045861	negative regulation of proteolysis	5	1	0.03	0.026	0.0264535
GO:0051346	negative regulation of hydrolase activity	5	1	0.03	0.026	0.0264535
GO:0052547	regulation of peptidase activity	5	1	0.03	0.026	0.0264535
GO:0009225	nucleotide-sugar metabolic process	6	1	0.03	0.032	0.0316701
GO:0009226	nucleotide-sugar biosynthetic process	6	1	0.03	0.032	0.0316701
GO:0030162	regulation of proteolysis	6	1	0.03	0.032	0.0316701
GO:0043086	negative regulation of catalytic activity	7	1	0.04	0.037	0.0368623
GO:0044092	negative regulation of molecular function	7	1	0.04	0.037	0.0368623
GO:0050789	regulation of biological process	274	4	1.46	0.041	0.0414861

## Sheet: Pattern_2
Supplementary Data 7. Top Gene Ontology (GO) terms per pattern. Top Gene Ontology (GO) terms enriched in each pattern. Unadjusted p-values correspond to a two-sided Fisher’s exact test. B. Top 20 enriched GO terms associated with the core genes (membership ≥ 0.7) of Pattern 2.
GO.ID	Term	Annotated	Significant	Expected	classicFisher	p_value
GO:0000469	cleavage involved in rRNA processing	2	2	0.14	0.0052	0.00515316
GO:1902532	negative regulation of intracellular signal transduction	2	2	0.14	0.0052	0.00515316
GO:0002376	immune system process	3	2	0.22	0.0147	0.0147292
GO:0006952	defense response	3	2	0.22	0.0147	0.0147292
GO:0009607	response to biotic stimulus	3	2	0.22	0.0147	0.0147292
GO:0043207	response to external biotic stimulus	3	2	0.22	0.0147	0.0147292
GO:0044419	interspecies interaction between organisms	3	2	0.22	0.0147	0.0147292
GO:0051707	response to other organism	3	2	0.22	0.0147	0.0147292
GO:0098542	defense response to other organism	3	2	0.22	0.0147	0.0147292
GO:0006418	tRNA aminoacylation for protein translation	22	5	1.59	0.0174	0.0173687
GO:0009968	negative regulation of signal transduction	4	2	0.29	0.0281	0.0280749
GO:0010648	negative regulation of cell communication	4	2	0.29	0.0281	0.0280749
GO:0023057	negative regulation of signaling	4	2	0.29	0.0281	0.0280749
GO:0051260	protein homooligomerization	4	2	0.29	0.0281	0.0280749
GO:0043038	amino acid activation	25	5	1.8	0.0295	0.0294756
GO:0043039	tRNA aminoacylation	25	5	1.8	0.0295	0.0294756
GO:0016310	phosphorylation	129	15	9.3	0.0382	0.0381559
GO:0007018	microtubule-based movement	11	3	0.79	0.0393	0.0392776
GO:0000245	spliceosomal complex assembly	5	2	0.36	0.0446	0.0446066
GO:0007218	neuropeptide signaling pathway	5	2	0.36	0.0446	0.0446066

## Sheet: Pattern_3
Supplementary Data 7. Top Gene Ontology (GO) terms per pattern. Top Gene Ontology (GO) terms enriched in each pattern. Unadjusted p-values correspond to a two-sided Fisher’s exact test. C. Top 20 enriched GO terms associated with the core genes (membership ≥ 0.7) of Pattern 3.
GO.ID	Term	Annotated	Significant	Expected	classicFisher	p_value
GO:0015698	inorganic anion transport	7	3	0.53	0.012	0.0116931
GO:0000302	response to reactive oxygen species	3	2	0.23	0.016	0.0160936
GO:0034599	cellular response to oxidative stress	3	2	0.23	0.016	0.0160936
GO:0034614	cellular response to reactive oxygen species	3	2	0.23	0.016	0.0160936
GO:0062197	cellular response to chemical stress	3	2	0.23	0.016	0.0160936
GO:0006165	nucleoside diphosphate phosphorylation	14	4	1.06	0.017	0.0170041
GO:0046939	nucleotide phosphorylation	14	4	1.06	0.017	0.0170041
GO:0009636	response to toxic substance	8	3	0.6	0.018	0.0176908
GO:0097237	cellular response to toxic substance	8	3	0.6	0.018	0.0176908
GO:0098754	detoxification	8	3	0.6	0.018	0.0176908
GO:0098869	cellular oxidant detoxification	8	3	0.6	0.018	0.0176908
GO:1990748	cellular detoxification	8	3	0.6	0.018	0.0176908
GO:0009451	RNA modification	29	6	2.19	0.018	0.018234
GO:0006470	protein dephosphorylation	23	5	1.73	0.025	0.0250483
GO:0006979	response to oxidative stress	9	3	0.68	0.025	0.0250974
GO:0009132	nucleoside diphosphate metabolic process	16	4	1.21	0.027	0.0274925
GO:0006821	chloride transport	4	2	0.3	0.031	0.0306046
GO:0072593	reactive oxygen species metabolic process	4	2	0.3	0.031	0.0306046
GO:1901700	response to oxygen-containing compound	4	2	0.3	0.031	0.0306046
GO:1901701	cellular response to oxygen-containing compound	4	2	0.3	0.031	0.0306046

## Sheet: Pattern_4
Supplementary Data 7. Top Gene Ontology (GO) terms per pattern. Top Gene Ontology (GO) terms enriched in each pattern. Unadjusted p-values correspond to a two-sided Fisher’s exact test. D. Top 20 enriched GO terms associated with the core genes (membership ≥ 0.7) of Pattern 4.
GO.ID	Term	Annotated	Significant	Expected	classicFisher	p_value
GO:0001763	morphogenesis of a branching structure	1	1	0.02	0.016	0.0160214
GO:0002009	morphogenesis of an epithelium	1	1	0.02	0.016	0.0160214
GO:0034552	respiratory chain complex II assembly	1	1	0.02	0.016	0.0160214
GO:0034553	mitochondrial respiratory chain complex II assembly	1	1	0.02	0.016	0.0160214
GO:0048729	tissue morphogenesis	1	1	0.02	0.016	0.0160214
GO:0061138	morphogenesis of a branching epithelium	1	1	0.02	0.016	0.0160214
GO:0072344	rescue of stalled ribosome	1	1	0.02	0.016	0.0160214
GO:0098787	mRNA cleavage involved in mRNA processing	1	1	0.02	0.016	0.0160214
GO:0098789	pre-mRNA cleavage required for polyadenylation	1	1	0.02	0.016	0.0160214
GO:0006694	steroid biosynthetic process	2	1	0.03	0.032	0.0317966
GO:0009888	tissue development	2	1	0.03	0.032	0.0317966
GO:0030042	actin filament depolymerization	2	1	0.03	0.032	0.0317966
GO:0030834	regulation of actin filament depolymerization	2	1	0.03	0.032	0.0317966
GO:0030835	negative regulation of actin filament depolymerization	2	1	0.03	0.032	0.0317966
GO:0030837	negative regulation of actin filament polymerization	2	1	0.03	0.032	0.0317966
GO:0031333	negative regulation of protein-containing complex assembly	2	1	0.03	0.032	0.0317966
GO:0032272	negative regulation of protein polymerization	2	1	0.03	0.032	0.0317966
GO:0043242	negative regulation of protein-containing complex disassembly	2	1	0.03	0.032	0.0317966
GO:0051261	protein depolymerization	2	1	0.03	0.032	0.0317966
GO:0051494	negative regulation of cytoskeleton organization	2	1	0.03	0.032	0.0317966
