# Supplementary material for: Miniature spatial transcriptomics for studying parasite-endosymbiont relationships at the micro scale
Source: Nat Commun. 2023 Oct 14;14:6500. doi: 10.1038/s41467-023-42237-y (PMC10576761; doi:10.1038/s41467-023-42237-y)
Supplement: Supplementary file 11 — Supplementary Dataset 8 [file 41467_2023_42237_MOESM11_ESM.xlsx]

## Sheet: Supplementary_Data_8
Supplementary Data 8. Spatial transcriptomics doxycycline-treated worms summary. Raw sequence library information for the doxycycline treated samples and sample sections used in the study as output from 10X Genomics Space Ranger.
sample_id	worm_id	slide_id	sub_array	Number of Spots Under Tissue	Number of Reads	Mean Reads per Spot	Mean Reads Under Tissue per Spot	Fraction of Spots Under Tissue	Median Genes per Spot (bmalayi)	Median Genes per Spot (wBm)	Median UMI Counts per Spot (bmalayi)	Median UMI Counts per Spot (wBm)	Valid Barcodes	Valid UMIs	Sequencing Saturation	Q30 Bases in Barcode	Q30 Bases in RNA Read	Q30 Bases in UMI	Reads Mapped to Genome (bmalayi)	Reads Mapped to Genome (wBm)	Reads Mapped Confidently to Genome (bmalayi)	Reads Mapped Confidently to Genome (wBm)	Reads Mapped Confidently to Transcriptome (bmalayi)	Reads Mapped Confidently to Transcriptome (wBm)	Fraction Reads in Spots Under Tissue (bmalayi)	Fraction Reads in Spots Under Tissue (wBm)	Total Genes Detected (bmalayi)	Total Genes Detected (wBm)
V10T03-275_A1	T1	V10T03-275	A1	221	23755680	107492	77981.3	0.0442708	51	0	61	0	0.922916	0.991079	0.994254	0.960151	0.930348	0.95938	0.930799	0.00215906	0.750854	0.00148078	0.365739	0.00148078	0.792348	0.82662	2488	3
V10T03-300_B1	T2	V10T03-300	B1	92	11314987	122989	74725.5	0.0184295	31.5	0	40	0	0.902237	0.991289	0.968892	0.962217	0.927602	0.960637	0.850782	0.00284569	0.648382	0.00240089	0.317914	0.00240089	0.655921	0.36868	2308	19
