# Supplementary material for: Miniature spatial transcriptomics for studying parasite-endosymbiont relationships at the micro scale
Source: Nat Commun. 2023 Oct 14;14:6500. doi: 10.1038/s41467-023-42237-y (PMC10576761; doi:10.1038/s41467-023-42237-y)
Supplement: Supplementary file 12 — Supplementary Dataset 9 [file 41467_2023_42237_MOESM12_ESM.xlsx]

## Sheet: A. treated_vs_control_worms_FC
Supplementary Data 9. Gene expression changes in post-doxycycline treated worms. A. Average log base 2-fold changes and percentage of spots containing each gene in treated (pct.1) versus control (pct.2) spots.
gene	avg_log2FC	pct.1	pct.2	Public.Name	biotype	product
WBGene00220277	-0.367178	0	0.129	Bm16	protein_coding
WBGene00220387	-2.2234	0.454	0.95	Bm126	protein_coding
WBGene00220555	-3.06114	0.247	0.53	Bm294	protein_coding
WBGene00220619	-1.15601	0	0.591	Bm358	protein_coding
WBGene00220737	-0.211975	0.134	0.207	Bm476	protein_coding
WBGene00221112	-0.407402	0	0.155	Bm851	protein_coding
WBGene00221274	-1.38637	0	0.645	Bm1013	protein_coding	kiaa-iso protein homolog, putative
WBGene00221322	-1.37961	0.206	0.831	Bm1061	protein_coding	Conserved hypothetical protein, putative
WBGene00221333	-1.01241	0	0.349	Bm1072	protein_coding
WBGene00222232	-1.48522	0.082	0.701	Bma-snx-1	protein_coding	PX domain containing protein
WBGene00222470	-0.921939	0.052	0.428	Bm2209	protein_coding	Conserved hypothetical protein, putative
WBGene00222474	-0.578048	0.113	0.374	Bma-popl-4	protein_coding
WBGene00222707	-1.26594	0.124	0.681	Bm2446	protein_coding
WBGene00222803	-2.51049	0.062	0.726	Bm2542	protein_coding
WBGene00223009	-1.7957	0.515	0.927	Bm2748	protein_coding
WBGene00223179	-1.07727	0.155	0.678	Bm2918	protein_coding
WBGene00223435	-0.271097	0.093	0.23	Bma-cht-1.2	protein_coding	MF1 antigen,endochitinase, putative
WBGene00223531	-1.29901	0.361	0.806	Bma-rpl-33.1	protein_coding
WBGene00223985	-0.992446	0.505	0.808	Bma-fkb-6	protein_coding	FKBP-type peptidyl-prolyl cis-trans isomerase-59, BmFKBP59
WBGene00223989	-2.01682	0.247	0.877	Bm3728	protein_coding	RH49308p, putative
WBGene00224169	-0.69596	0	0.342	Bm3908	protein_coding
WBGene00224373	-1.31582	0.392	0.845	Bm4112	protein_coding	histone H4, putative
WBGene00224389	-1.96387	0.258	0.875	Bma-ned-8	protein_coding
WBGene00224725	-1.68481	0	0.512	Bma-glb-19	protein_coding
WBGene00224931	-1.08208	0	0.461	Bma-sgca-1	protein_coding
WBGene00225415	-2.15447	0.062	0.843	Bma-nduo-4	protein_coding
WBGene00225426	-0.752938	0	0.344	Bma-acr-12	protein_coding
WBGene00225845	-0.553814	0.052	0.353	Bma-enpl-1	protein_coding
WBGene00225880	-0.967091	0.031	0.461	Bma-cyb-3	protein_coding	Cyclin, N-terminal domain containing protein
WBGene00226227	-0.613789	0.103	0.365	Bma-gld-1	protein_coding
WBGene00226270	-1.61872	0	0.539	Bma-bbs-8	protein_coding
WBGene00226372	-1.04364	0	0.486	Bm6111	protein_coding
WBGene00226417	-1.3128	0.041	0.534	Bma-pcn-1	protein_coding	proliferating cell nuclear antigen (PCNA), putative
WBGene00226491	-0.111852	0	0.058	Bma-lap-2	protein_coding
WBGene00226649	-3.97803	0	0.655	Bm6388	protein_coding
WBGene00226904	-2.59241	0.474	0.873	Bm6643	protein_coding	high mobility group protein, putative
WBGene00227756	-0.869678	0	0.351	Bma-try-1	protein_coding	Trypsin family protein
WBGene00228795	-1.38213	0.062	0.702	Bm8534	protein_coding
WBGene00228825	-1.30242	0.041	0.512	Bm8564	protein_coding
WBGene00228896	-0.552289	0	0.232	Bma-cyp-42A1.2	protein_coding
WBGene00228981	-1.84907	0	0.618	Bm8720	protein_coding	Probable histone H2B 4, putative
WBGene00229213	-0.521755	0	0.207	Bm8952	protein_coding
WBGene00229316	-0.75622	0	0.353	Bm9055	protein_coding
WBGene00229430	-0.625912	0	0.288	Bm9169	protein_coding
WBGene00229607	-0.680425	0.052	0.328	Bm9346	protein_coding	Transthyretin-like family protein
WBGene00229845	-1.21087	0	0.511	Bm9584	protein_coding
WBGene00230007	-1.2346	0	0.426	Bm9746	protein_coding	C hordein, putative
WBGene00230716	-1.19161	0	0.392	Bm10455	protein_coding	Protein kinase domain containing protein
WBGene00230858	-0.45117	0.041	0.244	Bma-hsp-17	protein_coding	small heat shock protein, putative
WBGene00230923	-2.31582	0	0.678	Bm10662	protein_coding
WBGene00231090	-2.20862	0.247	0.743	Bma-cul-2	protein_coding
WBGene00231160	-1.22878	0.258	0.628	Bm10899	protein_coding
WBGene00231182	-3.77669	0.206	0.812	Bma-tdp-1.3	protein_coding
WBGene00231188	-0.549423	0.186	0.411	Bm10927	protein_coding
WBGene00233153	-1.8242	0.021	0.662	Bm12892	protein_coding
WBGene00233771	-1.77598	0.062	0.639	Bm13510	protein_coding	F-box domain containing protein
WBGene00233912	-1.63621	0.557	0.954	Bma-ubq-2	protein_coding	ubiquitin-like protein, putative
WBGene00233925	-0.560465	0.124	0.392	Bma-eif-3.G	protein_coding	eukaryotic translation initiation factor 3 subunit 4, putative
WBGene00234156	-0.6133	0.948	0.971	Bma-tct-1	protein_coding	Translationally controlled tumor protein, putative
WBGene00234242	-1.81042	0.165	0.781	Bm13981	protein_coding
WBGene00234295	-1.00971	0.093	0.503	Bm14034	protein_coding	cytochrome-c oxidase, putative
WBGene00234324	-1.2852	0.299	0.781	Bma-dlc-1	protein_coding	Dynein light chain 1, cytoplasmic, putative
WBGene00234326	-1.60992	0.515	0.925	Bma-rpl-35	protein_coding
WBGene00268299	-0.799018	0.175	0.459	Bm17156	protein_coding
WBGene00268831	-0.237078	0.144	0.253	Bma-nars-1.5	protein_coding

## Sheet: B. treated_worms_W+_vs_W-_FC
Supplementary Data 9. Gene expression changes in post-doxycycline treated worms. B. Average log base 2-fold changes and percentage of spots containing each gene in Wolbachia+ (pct.1) versus Wolbachia- (pct.2) spots.
gene	avg_log2FC	pct.1	pct.2	Public.Name	biotype	product
WBGene00220277	0	0	0	Bm16	protein_coding
WBGene00220387	0.407232	0.611	0.418	Bm126	protein_coding
WBGene00220555	0.0993674	0.278	0.241	Bm294	protein_coding
WBGene00220619	0	0	0	Bm358	protein_coding
WBGene00220737	-0.266075	0	0.165	Bm476	protein_coding
WBGene00221112	0	0	0	Bm851	protein_coding
WBGene00221274	0	0	0	Bm1013	protein_coding	kiaa-iso protein homolog, putative
WBGene00221322	0.0894616	0.333	0.177	Bm1061	protein_coding	Conserved hypothetical protein, putative
WBGene00221333	0	0	0	Bm1072	protein_coding
WBGene00222232	-0.00364778	0.111	0.076	Bma-snx-1	protein_coding	PX domain containing protein
WBGene00222470	-0.0885367	0	0.063	Bm2209	protein_coding	Conserved hypothetical protein, putative
WBGene00222474	-0.0360693	0.111	0.114	Bma-popl-4	protein_coding
WBGene00222707	-0.103183	0.167	0.114	Bm2446	protein_coding
WBGene00222803	-0.0199496	0.056	0.063	Bm2542	protein_coding
WBGene00223009	0.273259	0.556	0.506	Bm2748	protein_coding
WBGene00223179	0.39689	0.333	0.114	Bm2918	protein_coding
WBGene00223435	-0.0939502	0.056	0.101	Bma-cht-1.2	protein_coding	MF1 antigen,endochitinase, putative
WBGene00223531	0.097019	0.444	0.342	Bma-rpl-33.1	protein_coding
WBGene00223985	0.104904	0.611	0.481	Bma-fkb-6	protein_coding	FKBP-type peptidyl-prolyl cis-trans isomerase-59, BmFKBP59
WBGene00223989	0.0772722	0.333	0.228	Bm3728	protein_coding	RH49308p, putative
WBGene00224169	0	0	0	Bm3908	protein_coding
WBGene00224373	0.145171	0.556	0.354	Bm4112	protein_coding	histone H4, putative
WBGene00224389	0.297354	0.389	0.228	Bma-ned-8	protein_coding
WBGene00224725	0	0	0	Bma-glb-19	protein_coding
WBGene00224931	0	0	0	Bma-sgca-1	protein_coding
WBGene00225415	0.0807444	0.111	0.051	Bma-nduo-4	protein_coding
WBGene00225426	0	0	0	Bma-acr-12	protein_coding
WBGene00225845	-0.122484	0	0.063	Bma-enpl-1	protein_coding
WBGene00225880	-0.0537713	0	0.038	Bma-cyb-3	protein_coding	Cyclin, N-terminal domain containing protein
WBGene00226227	0.226965	0.222	0.076	Bma-gld-1	protein_coding
WBGene00226270	0	0	0	Bma-bbs-8	protein_coding
WBGene00226372	0	0	0	Bm6111	protein_coding
WBGene00226417	0.00674383	0.056	0.038	Bma-pcn-1	protein_coding	proliferating cell nuclear antigen (PCNA), putative
WBGene00226491	0	0	0	Bma-lap-2	protein_coding
WBGene00226649	0	0	0	Bm6388	protein_coding
WBGene00226904	0.248027	0.611	0.443	Bm6643	protein_coding	high mobility group protein, putative
WBGene00227756	0	0	0	Bma-try-1	protein_coding	Trypsin family protein
WBGene00228795	0.0295191	0.056	0.063	Bm8534	protein_coding
WBGene00228825	-0.0712587	0	0.051	Bm8564	protein_coding
WBGene00228896	0	0	0	Bma-cyp-42A1.2	protein_coding
WBGene00228981	0	0	0	Bm8720	protein_coding	Probable histone H2B 4, putative
WBGene00229213	0	0	0	Bm8952	protein_coding
WBGene00229316	0	0	0	Bm9055	protein_coding
WBGene00229430	0	0	0	Bm9169	protein_coding
WBGene00229607	0.0982318	0.111	0.038	Bm9346	protein_coding	Transthyretin-like family protein
WBGene00229845	0	0	0	Bm9584	protein_coding
WBGene00230007	0	0	0	Bm9746	protein_coding	C hordein, putative
WBGene00230716	0	0	0	Bm10455	protein_coding	Protein kinase domain containing protein
WBGene00230858	-0.0885367	0	0.051	Bma-hsp-17	protein_coding	small heat shock protein, putative
WBGene00230923	0	0	0	Bm10662	protein_coding
WBGene00231090	0.591962	0.444	0.203	Bma-cul-2	protein_coding
WBGene00231160	-0.402197	0.111	0.291	Bm10899	protein_coding
WBGene00231182	0.214993	0.167	0.215	Bma-tdp-1.3	protein_coding
WBGene00231188	-0.216642	0.111	0.203	Bm10927	protein_coding
WBGene00233153	0.0242313	0.056	0.013	Bm12892	protein_coding
WBGene00233771	0.231153	0.111	0.051	Bm13510	protein_coding	F-box domain containing protein
WBGene00233912	-0.137741	0.611	0.544	Bma-ubq-2	protein_coding	ubiquitin-like protein, putative
WBGene00233925	0.226965	0.278	0.089	Bma-eif-3.G	protein_coding	eukaryotic translation initiation factor 3 subunit 4, putative
WBGene00234156	0.0183785	1	0.937	Bma-tct-1	protein_coding	Translationally controlled tumor protein, putative
WBGene00234242	0.238553	0.222	0.152	Bm13981	protein_coding
WBGene00234295	0.0832297	0.167	0.076	Bm14034	protein_coding	cytochrome-c oxidase, putative
WBGene00234324	-0.0483476	0.389	0.278	Bma-dlc-1	protein_coding	Dynein light chain 1, cytoplasmic, putative
WBGene00234326	0.0343201	0.722	0.468	Bma-rpl-35	protein_coding
WBGene00268299	0.562699	0.333	0.139	Bm17156	protein_coding
WBGene00268831	0.285859	0.333	0.101	Bma-nars-1.5	protein_coding
